# Supplementary material for: Intrusion Detection System Using Deep Neural Network for In-Vehicle Network Security
Source: PLoS One. 2016 Jun 7;11(6):e0155781. doi: 10.1371/journal.pone.0155781 (PMC4896428; doi:10.1371/journal.pone.0155781)
Supplement: S1 File — CAN packets generated by the OCTANE software [52]. (ZIP) [file pone.0155781.s001.zip]

Archive with 1 entries (1 files):
- lab1_scene.txt
