# Supplementary material for: Intrusion Detection System Using Deep Neural Network for In-Vehicle Network Security
Source: PLoS One. 2016 Jun 7;11(6):e0155781. doi: 10.1371/journal.pone.0155781 (PMC4896428; doi:10.1371/journal.pone.0155781)
Supplement: S1 File — CAN packets generated by the OCTANE software [52]. (ZIP) [file pone.0155781.s001.zip › lab1_scene.txt]

	220		220	0	8	2	00 AB 00 01 00 00 00 03	920477
	220		220	0	8	2	00 AB 00 01 00 00 00 03	920477
	220		220	0	8	2	00 AB 00 01 00 00 00 03	920477
	220		220	0	8	2	00 AB 00 01 00 00 00 03	920477
	220		220	0	8	2	00 AB 00 01 00 00 00 03	920477
	220		220	0	8	2	00 AB 00 01 00 00 00 03	920477
	220		220	0	8	2	00 AB 00 01 00 00 00 03	920477
	220		220	0	8	2	00 AB 00 01 00 00 00 03	920477
	220		220	0	8	2	00 AB 00 01 00 00 00 03	920477
	220		220	0	8	2	00 AB 00 01 00 00 00 03	920477
	220		220	0	8	2	00 AB 00 01 00 00 00 03	920477
	220		220	0	8	2	00 AB 00 01 00 00 00 03	920477
	220		220	0	8	2	00 AB 00 01 00 00 00 03	920477
	220		220	0	8	2	00 AB 00 01 00 00 00 03	920477
	220		220	0	8	2	00 AB 00 01 00 00 00 03	920477
	220		220	0	8	2	00 AB 00 01 00 00 00 03	920477
	220		220	0	8	2	00 AB 00 01 00 00 00 03	920477
	220		220	0	8	2	00 AB 00 01 00 00 00 03	920477
	220		220	0	8	2	00 AB 00 01 00 00 00 03	920477
	220		220	0	8	2	00 AB 00 01 00 00 00 03	920477
	220		220	0	8	2	00 AB 00 01 00 00 00 03	920477
	220		220	0	8	2	00 AB 00 01 00 00 00 03	920477
	220		220	0	8	2	00 AB 00 01 00 00 00 03	920477
	220		220	0	8	2	00 AB 00 01 00 00 00 03	920477
	220		220	0	8	2	00 AB 00 01 00 00 00 03	920477
	220		220	0	8	2	00 AB 00 01 00 00 00 03	920477
	220		220	0	8	2	00 AB 00 01 00 00 00 03	920477
	220		220	0	8	2	00 AB 00 01 00 00 00 03	920477
	220		220	0	8	2	00 AB 00 01 00 00 00 03	920477
	220		220	0	8	2	00 AB 00 01 00 00 00 03	920477
	220		220	0	8	2	00 AB 00 01 00 00 00 03	920477
	220		220	0	8	2	00 AB 00 01 00 00 00 03	920477
	220		220	0	8	2	00 AB 00 01 00 00 00 03	920477
	220		220	0	8	2	00 AB 00 01 00 00 00 03	920477
	220		220	0	8	2	00 AB 00 01 00 00 00 03	920477
	220		220	0	8	2	00 AB 00 01 00 00 00 03	920477
	220		220	0	8	2	00 AB 00 01 00 00 00 03	920477
	220		220	0	8	2	00 AB 00 01 00 00 00 03	920477
	220		220	0	8	2	00 AB 00 01 00 00 00 03	920477
	220		220	0	8	2	00 AB 00 01 00 00 00 03	920477
	220		220	0	8	2	00 AB 00 01 00 00 00 03	920477
	220		220	0	8	2	00 AB 00 01 00 00 00 03	920477
	220		220	0	8	2	00 AB 00 01 00 00 00 03	920477
	220		220	0	8	2	00 AB 00 01 00 00 00 03	920477
	220		220	0	8	2	00 AB 00 01 00 00 00 03	920477
	220		220	0	8	2	00 AB 00 01 00 00 00 03	920477
	220		220	0	8	2	00 AB 00 01 00 00 00 03	920477
	220		220	0	8	2	00 AB 00 01 00 00 00 03	920477
	220		220	0	8	2	00 AB 00 01 00 00 00 03	920477
	220		220	0	8	2	00 AB 00 01 00 00 00 03	920477
	220		220	0	8	2	00 AB 00 01 00 00 00 03	920478
	220		220	0	8	2	00 AB 00 01 00 00 00 03	920478
	220		220	0	8	2	00 AB 00 01 00 00 00 03	920478
	220		220	0	8	2	00 AB 00 01 00 00 00 03	920478
	220		220	0	8	2	00 AB 00 01 00 00 00 03	920478
	220		220	0	8	2	00 AB 00 01 00 00 00 03	920478
	220		220	0	8	2	00 AB 00 01 00 00 00 03	920478
	220		220	0	8	2	00 AB 00 01 00 00 00 03	920478
	220		220	0	8	2	00 AB 00 01 00 00 00 03	920478
	220		220	0	8	2	00 AB 00 01 00 00 00 03	920478
	220		220	0	8	2	00 AB 00 01 00 00 00 03	920478
	220		220	0	8	2	00 AB 00 01 00 00 00 03	920478
	220		220	0	8	2	00 AB 00 01 00 00 00 03	920478
	220		220	0	8	2	00 AB 00 01 00 00 00 03	920478
	220		220	0	8	2	00 AB 00 01 00 00 00 03	920478
	220		220	0	8	2	00 AB 00 01 00 00 00 03	920478
	220		220	0	8	2	00 AB 00 01 00 00 00 03	920478
	220		220	0	8	2	00 AB 00 01 00 00 00 03	920478
	220		220	0	8	2	00 AB 00 01 00 00 00 03	920478
	220		220	0	8	2	00 AB 00 01 00 00 00 03	920478
	220		220	0	8	2	00 AB 00 01 00 00 00 03	920478
	220		220	0	8	2	00 AB 00 01 00 00 00 03	920478
	220		220	0	8	2	00 AB 00 01 00 00 00 03	920478
	220		220	0	8	2	00 AB 00 01 00 00 00 03	920478
	220		220	0	8	2	00 AB 00 01 00 00 00 03	920478
	220		220	0	8	2	00 AB 00 01 00 00 00 03	920478
	220		220	0	8	2	00 AB 00 01 00 00 00 03	920478
	220		220	0	8	2	00 AB 00 01 00 00 00 03	920478
	220		220	0	8	2	00 AB 00 01 00 00 00 03	920478
	220		220	0	8	2	00 AB 00 01 00 00 00 03	920478
	220		220	0	8	2	00 AB 00 01 00 00 00 03	920478
	220		220	0	8	2	00 AB 00 01 00 00 00 03	920478
	220		220	0	8	2	00 AB 00 01 00 00 00 03	920478
	220		220	0	8	2	00 AB 00 01 00 00 00 03	920478
	220		220	0	8	2	00 AB 00 01 00 00 00 03	920478
	220		220	0	8	2	00 AB 00 01 00 00 00 03	920478
	220		220	0	8	2	00 AB 00 01 00 00 00 03	920478
	220		220	0	8	2	00 AB 00 01 00 00 00 03	920478
	220		220	0	8	2	00 AB 00 01 00 00 00 03	920478
	220		220	0	8	2	00 AB 00 01 00 00 00 03	920478
	220		220	0	8	2	00 AB 00 01 00 00 00 03	920478
	220		220	0	8	2	00 AB 00 01 00 00 00 03	920478
	220		220	0	8	2	00 AB 00 01 00 00 00 03	920478
	220		220	0	8	2	00 AB 00 01 00 00 00 03	920478
	220		220	0	8	2	00 AB 00 01 00 00 00 03	920478
	220		220	0	8	2	00 AB 00 01 00 00 00 03	920478
	220		220	0	8	2	00 AB 00 01 00 00 00 03	920478
	220		220	0	8	2	00 AB 00 01 00 00 00 03	920478
	220		220	0	8	2	00 AB 00 01 00 00 00 03	920478
	220		220	0	8	2	00 AB 00 01 00 00 00 03	920478
	220		220	0	8	2	00 00 EF 01 00 00 05 03	938067
	220		220	0	8	2	00 00 EF 01 00 00 05 03	938067
	220		220	0	8	2	00 00 EF 01 00 00 05 03	938067
	220		220	0	8	2	00 00 EF 01 00 00 05 03	938067
	220		220	0	8	2	00 00 EF 01 00 00 05 03	938067
	220		220	0	8	2	00 00 EF 01 00 00 05 03	938067
	220		220	0	8	2	00 00 EF 01 00 00 05 03	938067
	220		220	0	8	2	00 00 EF 01 00 00 05 03	938067
	220		220	0	8	2	00 00 EF 01 00 00 05 03	938067
	220		220	0	8	2	00 00 EF 01 00 00 05 03	938067
	220		220	0	8	2	00 00 EF 01 00 00 05 03	938067
	220		220	0	8	2	00 00 EF 01 00 00 05 03	938067
	220		220	0	8	2	00 00 EF 01 00 00 05 03	938067
	220		220	0	8	2	00 00 EF 01 00 00 05 03	938067
	220		220	0	8	2	00 00 EF 01 00 00 05 03	938067
	220		220	0	8	2	00 00 EF 01 00 00 05 03	938067
	220		220	0	8	2	00 00 EF 01 00 00 05 03	938067
	220		220	0	8	2	00 00 EF 01 00 00 05 03	938067
	220		220	0	8	2	00 00 EF 01 00 00 05 03	938067
	220		220	0	8	2	00 00 EF 01 00 00 05 03	938067
	220		220	0	8	2	00 00 EF 01 00 00 05 03	938067
	220		220	0	8	2	00 00 EF 01 00 00 05 03	938067
	220		220	0	8	2	00 00 EF 01 00 00 05 03	938067
	220		220	0	8	2	00 00 EF 01 00 00 05 03	938067
	220		220	0	8	2	00 00 EF 01 00 00 05 03	938067
	220		220	0	8	2	00 00 EF 01 00 00 05 03	938067
	220		220	0	8	2	00 00 EF 01 00 00 05 03	938067
	220		220	0	8	2	00 00 EF 01 00 00 05 03	938067
	220		220	0	8	2	00 00 EF 01 00 00 05 03	938067
	220		220	0	8	2	00 00 EF 01 00 00 05 03	938067
	220		220	0	8	2	00 00 EF 01 00 00 05 03	938067
	220		220	0	8	2	00 00 EF 01 00 00 05 03	938067
	220		220	0	8	2	00 00 EF 01 00 00 05 03	938067
	220		220	0	8	2	00 00 EF 01 00 00 05 03	938067
	220		220	0	8	2	00 00 EF 01 00 00 05 03	938067
	220		220	0	8	2	00 00 EF 01 00 00 05 03	938067
	220		220	0	8	2	00 00 EF 01 00 00 05 03	938067
	220		220	0	8	2	00 00 EF 01 00 00 05 03	938067
	220		220	0	8	2	00 00 EF 01 00 00 05 03	938067
	220		220	0	8	2	00 00 EF 01 00 00 05 03	938067
	220		220	0	8	2	00 00 EF 01 00 00 05 03	938067
	220		220	0	8	2	00 00 EF 01 00 00 05 03	938067
	220		220	0	8	2	00 00 EF 01 00 00 05 03	938067
	220		220	0	8	2	00 00 EF 01 00 00 05 03	938067
	220		220	0	8	2	00 00 EF 01 00 00 05 03	938067
	220		220	0	8	2	00 00 EF 01 00 00 05 03	938067
	220		220	0	8	2	00 00 EF 01 00 00 05 03	938067
	220		220	0	8	2	00 00 EF 01 00 00 05 03	938067
	220		220	0	8	2	00 00 EF 01 00 00 05 03	938067
	220		220	0	8	2	00 00 EF 01 00 00 05 03	938067
	220		220	0	8	2	00 00 EF 01 00 00 05 03	938067
	220		220	0	8	2	00 00 EF 01 00 00 05 03	938067
	220		220	0	8	2	00 00 EF 01 00 00 05 03	938067
	220		220	0	8	2	00 00 EF 01 00 00 05 03	938067
	220		220	0	8	2	00 00 EF 01 00 00 05 03	938067
	220		220	0	8	2	00 00 EF 01 00 00 05 03	938067
	220		220	0	8	2	00 00 EF 01 00 00 05 03	938067
	220		220	0	8	2	00 00 EF 01 00 00 05 03	938067
	220		220	0	8	2	00 00 EF 01 00 00 05 03	938068
	220		220	0	8	2	00 00 EF 01 00 00 05 03	938068
	220		220	0	8	2	00 00 EF 01 00 00 05 03	938068
	220		220	0	8	2	00 00 EF 01 00 00 05 03	938068
	220		220	0	8	2	00 00 EF 01 00 00 05 03	938068
	220		220	0	8	2	00 00 EF 01 00 00 05 03	938068
	220		220	0	8	2	00 00 EF 01 00 00 05 03	938068
	220		220	0	8	2	00 00 EF 01 00 00 05 03	938068
	220		220	0	8	2	00 00 EF 01 00 00 05 03	938068
	220		220	0	8	2	00 00 EF 01 00 00 05 03	938068
	220		220	0	8	2	00 00 EF 01 00 00 05 03	938068
	220		220	0	8	2	00 00 EF 01 00 00 05 03	938068
	220		220	0	8	2	00 00 EF 01 00 00 05 03	938068
	220		220	0	8	2	00 00 EF 01 00 00 05 03	938068
	220		220	0	8	2	00 00 EF 01 00 00 05 03	938068
	220		220	0	8	2	00 00 EF 01 00 00 05 03	938068
	220		220	0	8	2	00 00 EF 01 00 00 05 03	938068
	220		220	0	8	2	00 00 EF 01 00 00 05 03	938068
	220		220	0	8	2	00 00 EF 01 00 00 05 03	938068
	220		220	0	8	2	00 00 EF 01 00 00 05 03	938068
	220		220	0	8	2	00 00 EF 01 00 00 05 03	938068
	220		220	0	8	2	00 00 EF 01 00 00 05 03	938068
	220		220	0	8	2	00 00 EF 01 00 00 05 03	938068
	220		220	0	8	2	00 00 EF 01 00 00 05 03	938068
	220		220	0	8	2	00 00 EF 01 00 00 05 03	938068
	220		220	0	8	2	00 00 EF 01 00 00 05 03	938068
	220		220	0	8	2	00 00 EF 01 00 00 05 03	938068
	220		220	0	8	2	00 00 EF 01 00 00 05 03	938068
	220		220	0	8	2	00 00 EF 01 00 00 05 03	938068
	220		220	0	8	2	00 00 EF 01 00 00 05 03	938068
	220		220	0	8	2	00 00 EF 01 00 00 05 03	938068
	220		220	0	8	2	00 00 EF 01 00 00 05 03	938068
	220		220	0	8	2	00 00 EF 01 00 00 05 03	938068
	220		220	0	8	2	00 00 EF 01 00 00 05 03	938068
	220		220	0	8	2	00 00 EF 01 00 00 05 03	938068
	220		220	0	8	2	00 00 EF 01 00 00 05 03	938068
	220		220	0	8	2	00 00 EF 01 00 00 05 03	938068
	220		220	0	8	2	00 00 EF 01 00 00 05 03	938068
	220		220	0	8	2	00 00 EF 01 00 00 05 03	938068
	220		220	0	8	2	00 00 EF 01 00 00 05 03	938068
	220		220	0	8	2	00 00 EF 01 00 00 05 03	938068
	220		220	0	8	2	00 00 EF 01 00 00 05 03	938068
	220		220	0	8	2	00 00 EF 01 00 00 10 03	951780
	220		220	0	8	2	00 00 EF 01 00 00 10 03	951780
	220		220	0	8	2	00 00 EF 01 00 00 10 03	951780
	220		220	0	8	2	00 00 EF 01 00 00 10 03	951780
	220		220	0	8	2	00 00 EF 01 00 00 10 03	951780
	220		220	0	8	2	00 00 EF 01 00 00 10 03	951780
	220		220	0	8	2	00 00 EF 01 00 00 10 03	951780
	220		220	0	8	2	00 00 EF 01 00 00 10 03	951780
	220		220	0	8	2	00 00 EF 01 00 00 10 03	951780
	220		220	0	8	2	00 00 EF 01 00 00 10 03	951780
	220		220	0	8	2	00 00 EF 01 00 00 10 03	951780
	220		220	0	8	2	00 00 EF 01 00 00 10 03	951780
	220		220	0	8	2	00 00 EF 01 00 00 10 03	951780
	220		220	0	8	2	00 00 EF 01 00 00 10 03	951780
	220		220	0	8	2	00 00 EF 01 00 00 10 03	951780
	220		220	0	8	2	00 00 EF 01 00 00 10 03	951780
	220		220	0	8	2	00 00 EF 01 00 00 10 03	951780
	220		220	0	8	2	00 00 EF 01 00 00 10 03	951780
	220		220	0	8	2	00 00 EF 01 00 00 10 03	951780
	220		220	0	8	2	00 00 EF 01 00 00 10 03	951780
	220		220	0	8	2	00 00 EF 01 00 00 10 03	951780
	220		220	0	8	2	00 00 EF 01 00 00 10 03	951780
	220		220	0	8	2	00 00 EF 01 00 00 10 03	951780
	220		220	0	8	2	00 00 EF 01 00 00 10 03	951780
	220		220	0	8	2	00 00 EF 01 00 00 10 03	951780
	220		220	0	8	2	00 00 EF 01 00 00 10 03	951780
	220		220	0	8	2	00 00 EF 01 00 00 10 03	951780
	220		220	0	8	2	00 00 EF 01 00 00 10 03	951780
	220		220	0	8	2	00 00 EF 01 00 00 10 03	951780
	220		220	0	8	2	00 00 EF 01 00 00 10 03	951780
	220		220	0	8	2	00 00 EF 01 00 00 10 03	951780
	220		220	0	8	2	00 00 EF 01 00 00 10 03	951780
	220		220	0	8	2	00 00 EF 01 00 00 10 03	951780
	220		220	0	8	2	00 00 EF 01 00 00 10 03	951780
	220		220	0	8	2	00 00 EF 01 00 00 10 03	951780
	220		220	0	8	2	00 00 EF 01 00 00 10 03	951780
	220		220	0	8	2	00 00 EF 01 00 00 10 03	951780
	220		220	0	8	2	00 00 EF 01 00 00 10 03	951780
	220		220	0	8	2	00 00 EF 01 00 00 10 03	951780
	220		220	0	8	2	00 00 EF 01 00 00 10 03	951780
	220		220	0	8	2	00 00 EF 01 00 00 10 03	951780
	220		220	0	8	2	00 00 EF 01 00 00 10 03	951780
	220		220	0	8	2	00 00 EF 01 00 00 10 03	951780
	220		220	0	8	2	00 00 EF 01 00 00 10 03	951780
	220		220	0	8	2	00 00 EF 01 00 00 10 03	951780
	220		220	0	8	2	00 00 EF 01 00 00 10 03	951780
	220		220	0	8	2	00 00 EF 01 00 00 10 03	951780
	220		220	0	8	2	00 00 EF 01 00 00 10 03	951780
	220		220	0	8	2	00 00 EF 01 00 00 10 03	951780
	220		220	0	8	2	00 00 EF 01 00 00 10 03	951780
	220		220	0	8	2	00 00 EF 01 00 00 10 03	951780
	220		220	0	8	2	00 00 EF 01 00 00 10 03	951780
	220		220	0	8	2	00 00 EF 01 00 00 10 03	951780
	220		220	0	8	2	00 00 EF 01 00 00 10 03	951780
	220		220	0	8	2	00 00 EF 01 00 00 10 03	951780
	220		220	0	8	2	00 00 EF 01 00 00 10 03	951780
	220		220	0	8	2	00 00 EF 01 00 00 10 03	951780
	220		220	0	8	2	00 00 EF 01 00 00 10 03	951780
	220		220	0	8	2	00 00 EF 01 00 00 10 03	951780
	220		220	0	8	2	00 00 EF 01 00 00 10 03	951780
	220		220	0	8	2	00 00 EF 01 00 00 10 03	951780
	220		220	0	8	2	00 00 EF 01 00 00 10 03	951780
	220		220	0	8	2	00 00 EF 01 00 00 10 03	951780
	220		220	0	8	2	00 00 EF 01 00 00 10 03	951780
	220		220	0	8	2	00 00 EF 01 00 00 10 03	951780
	220		220	0	8	2	00 00 EF 01 00 00 10 03	951780
	220		220	0	8	2	00 00 EF 01 00 00 10 03	951780
	220		220	0	8	2	00 00 EF 01 00 00 10 03	951780
	220		220	0	8	2	00 00 EF 01 00 00 10 03	951780
	220		220	0	8	2	00 00 EF 01 00 00 10 03	951780
	220		220	0	8	2	00 00 EF 01 00 00 10 03	951780
	220		220	0	8	2	00 00 EF 01 00 00 10 03	951780
	220		220	0	8	2	00 00 EF 01 00 00 10 03	951780
	220		220	0	8	2	00 00 EF 01 00 00 10 03	951780
	220		220	0	8	2	00 00 EF 01 00 00 10 03	951780
	220		220	0	8	2	00 00 EF 01 00 00 10 03	951780
	220		220	0	8	2	00 00 EF 01 00 00 10 03	951780
	220		220	0	8	2	00 00 EF 01 00 00 10 03	951780
	220		220	0	8	2	00 00 EF 01 00 00 10 03	951780
	220		220	0	8	2	00 00 EF 01 00 00 10 03	951780
	220		220	0	8	2	00 00 EF 01 00 00 10 03	951780
	220		220	0	8	2	00 00 EF 01 00 00 10 03	951780
	220		220	0	8	2	00 00 EF 01 00 00 10 03	951780
	220		220	0	8	2	00 00 EF 01 00 00 10 03	951780
	220		220	0	8	2	00 00 EF 01 00 00 10 03	951780
	220		220	0	8	2	00 00 EF 01 00 00 10 03	951781
	220		220	0	8	2	00 00 EF 01 00 00 10 03	951781
	220		220	0	8	2	00 00 EF 01 00 00 10 03	951781
	220		220	0	8	2	00 00 EF 01 00 00 10 03	951781
	220		220	0	8	2	00 00 EF 01 00 00 10 03	951781
	220		220	0	8	2	00 00 EF 01 00 00 10 03	951781
	220		220	0	8	2	00 00 EF 01 00 00 10 03	951781
	220		220	0	8	2	00 00 EF 01 00 00 10 03	951781
	220		220	0	8	2	00 00 EF 01 00 00 10 03	951781
	220		220	0	8	2	00 00 EF 01 00 00 10 03	951781
	220		220	0	8	2	00 00 EF 01 00 00 10 03	951781
	220		220	0	8	2	00 00 EF 01 00 00 10 03	951781
	220		220	0	8	2	00 00 EF 01 00 00 10 03	951781
	220		220	0	8	2	00 00 EF 01 00 00 10 03	951781
	220		220	0	8	2	00 00 EF 01 00 00 10 03	951781
	220		220	0	8	2	12 00 EF 02 03 00 10 AB	994395
	220		220	0	8	2	12 00 EF 02 03 00 10 AB	994395
	220		220	0	8	2	12 00 EF 02 03 00 10 AB	994395
	220		220	0	8	2	12 00 EF 02 03 00 10 AB	994395
	220		220	0	8	2	12 00 EF 02 03 00 10 AB	994395
	220		220	0	8	2	12 00 EF 02 03 00 10 AB	994395
	220		220	0	8	2	12 00 EF 02 03 00 10 AB	994395
	220		220	0	8	2	12 00 EF 02 03 00 10 AB	994395
	220		220	0	8	2	12 00 EF 02 03 00 10 AB	994395
	220		220	0	8	2	12 00 EF 02 03 00 10 AB	994395
	220		220	0	8	2	12 00 EF 02 03 00 10 AB	994395
	220		220	0	8	2	12 00 EF 02 03 00 10 AB	994395
	220		220	0	8	2	12 00 EF 02 03 00 10 AB	994395
	220		220	0	8	2	12 00 EF 02 03 00 10 AB	994395
	220		220	0	8	2	12 00 EF 02 03 00 10 AB	994395
	220		220	0	8	2	12 00 EF 02 03 00 10 AB	994395
	220		220	0	8	2	12 00 EF 02 03 00 10 AB	994395
	220		220	0	8	2	12 00 EF 02 03 00 10 AB	994395
	220		220	0	8	2	12 00 EF 02 03 00 10 AB	994395
	220		220	0	8	2	12 00 EF 02 03 00 10 AB	994395
	220		220	0	8	2	12 00 EF 02 03 00 10 AB	994395
	220		220	0	8	2	12 00 EF 02 03 00 10 AB	994395
	220		220	0	8	2	12 00 EF 02 03 00 10 AB	994395
	220		220	0	8	2	12 00 EF 02 03 00 10 AB	994395
	220		220	0	8	2	12 00 EF 02 03 00 10 AB	994395
	220		220	0	8	2	12 00 EF 02 03 00 10 AB	994395
	220		220	0	8	2	12 00 EF 02 03 00 10 AB	994395
	220		220	0	8	2	12 00 EF 02 03 00 10 AB	994395
	220		220	0	8	2	12 00 EF 02 03 00 10 AB	994395
	220		220	0	8	2	12 00 EF 02 03 00 10 AB	994395
	220		220	0	8	2	12 00 EF 02 03 00 10 AB	994395
	220		220	0	8	2	12 00 EF 02 03 00 10 AB	994395
	220		220	0	8	2	12 00 EF 02 03 00 10 AB	994395
	220		220	0	8	2	12 00 EF 02 03 00 10 AB	994395
	220		220	0	8	2	12 00 EF 02 03 00 10 AB	994395
	220		220	0	8	2	12 00 EF 02 03 00 10 AB	994395
	220		220	0	8	2	12 00 EF 02 03 00 10 AB	994395
	220		220	0	8	2	12 00 EF 02 03 00 10 AB	994395
	220		220	0	8	2	12 00 EF 02 03 00 10 AB	994395
	220		220	0	8	2	12 00 EF 02 03 00 10 AB	994395
	220		220	0	8	2	12 00 EF 02 03 00 10 AB	994395
	220		220	0	8	2	12 00 EF 02 03 00 10 AB	994395
	220		220	0	8	2	12 00 EF 02 03 00 10 AB	994395
	220		220	0	8	2	12 00 EF 02 03 00 10 AB	994395
	220		220	0	8	2	12 00 EF 02 03 00 10 AB	994395
	220		220	0	8	2	12 00 EF 02 03 00 10 AB	994395
	220		220	0	8	2	12 00 EF 02 03 00 10 AB	994395
	220		220	0	8	2	12 00 EF 02 03 00 10 AB	994395
	220		220	0	8	2	12 00 EF 02 03 00 10 AB	994395
	220		220	0	8	2	12 00 EF 02 03 00 10 AB	994395
	220		220	0	8	2	12 00 EF 02 03 00 10 AB	994395
	220		220	0	8	2	12 00 EF 02 03 00 10 AB	994395
	220		220	0	8	2	12 00 EF 02 03 00 10 AB	994395
	220		220	0	8	2	12 00 EF 02 03 00 10 AB	994395
	220		220	0	8	2	12 00 EF 02 03 00 10 AB	994395
	220		220	0	8	2	12 00 EF 02 03 00 10 AB	994395
	220		220	0	8	2	12 00 EF 02 03 00 10 AB	994395
	220		220	0	8	2	12 00 EF 02 03 00 10 AB	994395
	220		220	0	8	2	12 00 EF 02 03 00 10 AB	994395
	220		220	0	8	2	12 00 EF 02 03 00 10 AB	994395
	220		220	0	8	2	12 00 EF 02 03 00 10 AB	994395
	220		220	0	8	2	12 00 EF 02 03 00 10 AB	994395
	220		220	0	8	2	12 00 EF 02 03 00 10 AB	994395
	220		220	0	8	2	12 00 EF 02 03 00 10 AB	994395
	220		220	0	8	2	12 00 EF 02 03 00 10 AB	994395
	220		220	0	8	2	12 00 EF 02 03 00 10 AB	994395
	220		220	0	8	2	12 00 EF 02 03 00 10 AB	994395
	220		220	0	8	2	12 00 EF 02 03 00 10 AB	994395
	220		220	0	8	2	12 00 EF 02 03 00 10 AB	994395
	220		220	0	8	2	12 00 EF 02 03 00 10 AB	994395
	220		220	0	8	2	12 00 EF 02 03 00 10 AB	994395
	220		220	0	8	2	12 00 EF 02 03 00 10 AB	994395
	220		220	0	8	2	12 00 EF 02 03 00 10 AB	994395
	220		220	0	8	2	12 00 EF 02 03 00 10 AB	994396
	220		220	0	8	2	12 00 EF 02 03 00 10 AB	994396
	220		220	0	8	2	12 00 EF 02 03 00 10 AB	994396
	220		220	0	8	2	12 00 EF 02 03 00 10 AB	994396
	220		220	0	8	2	12 00 EF 02 03 00 10 AB	994396
	220		220	0	8	2	12 00 EF 02 03 00 10 AB	994396
	220		220	0	8	2	12 00 EF 02 03 00 10 AB	994396
	220		220	0	8	2	12 00 EF 02 03 00 10 AB	994396
	220		220	0	8	2	12 00 EF 02 03 00 10 AB	994396
	220		220	0	8	2	12 00 EF 02 03 00 10 AB	994396
	220		220	0	8	2	12 00 EF 02 03 00 10 AB	994396
	220		220	0	8	2	12 00 EF 02 03 00 10 AB	994396
	220		220	0	8	2	12 00 EF 02 03 00 10 AB	994396
	220		220	0	8	2	12 00 EF 02 03 00 10 AB	994396
	220		220	0	8	2	12 00 EF 02 03 00 10 AB	994396
	220		220	0	8	2	12 00 EF 02 03 00 10 AB	994396
	220		220	0	8	2	12 00 EF 02 03 00 10 AB	994396
	220		220	0	8	2	12 00 EF 02 03 00 10 AB	994396
	220		220	0	8	2	12 00 EF 02 03 00 10 AB	994396
	220		220	0	8	2	12 00 EF 02 03 00 10 AB	994396
	220		220	0	8	2	12 00 EF 02 03 00 10 AB	994396
	220		220	0	8	2	12 00 EF 02 03 00 10 AB	994396
	220		220	0	8	2	12 00 EF 02 03 00 10 AB	994396
	220		220	0	8	2	12 00 EF 02 03 00 10 AB	994396
	220		220	0	8	2	12 00 EF 02 03 00 10 AB	994396
	220		220	0	8	2	12 00 EF 02 03 00 10 AB	994396
	220		220	0	8	2	12 00 EF 02 03 00 10 AB	994396
	220		220	0	8	2	00 00 EF 01 00 00 15 03	1018251
	220		220	0	8	2	00 00 EF 01 00 00 15 03	1018251
	220		220	0	8	2	00 00 EF 01 00 00 15 03	1018251
	220		220	0	8	2	00 00 EF 01 00 00 15 03	1018251
	220		220	0	8	2	00 00 EF 01 00 00 15 03	1018251
	220		220	0	8	2	00 00 EF 01 00 00 15 03	1018251
	220		220	0	8	2	00 00 EF 01 00 00 15 03	1018251
	220		220	0	8	2	00 00 EF 01 00 00 15 03	1018251
	220		220	0	8	2	00 00 EF 01 00 00 15 03	1018251
	220		220	0	8	2	00 00 EF 01 00 00 15 03	1018251
	220		220	0	8	2	00 00 EF 01 00 00 15 03	1018251
	220		220	0	8	2	00 00 EF 01 00 00 15 03	1018251
	220		220	0	8	2	00 00 EF 01 00 00 15 03	1018251
	220		220	0	8	2	00 00 EF 01 00 00 15 03	1018251
	220		220	0	8	2	00 00 EF 01 00 00 15 03	1018251
	220		220	0	8	2	00 00 EF 01 00 00 15 03	1018251
	220		220	0	8	2	00 00 EF 01 00 00 15 03	1018251
	220		220	0	8	2	00 00 EF 01 00 00 15 03	1018251
	220		220	0	8	2	00 00 EF 01 00 00 15 03	1018251
	220		220	0	8	2	00 00 EF 01 00 00 15 03	1018251
	220		220	0	8	2	00 00 EF 01 00 00 15 03	1018251
	220		220	0	8	2	00 00 EF 01 00 00 15 03	1018251
	220		220	0	8	2	00 00 EF 01 00 00 15 03	1018251
	220		220	0	8	2	00 00 EF 01 00 00 15 03	1018251
	220		220	0	8	2	00 00 EF 01 00 00 15 03	1018252
	220		220	0	8	2	00 00 EF 01 00 00 15 03	1018252
	220		220	0	8	2	00 00 EF 01 00 00 15 03	1018252
	220		220	0	8	2	00 00 EF 01 00 00 15 03	1018252
	220		220	0	8	2	00 00 EF 01 00 00 15 03	1018252
	220		220	0	8	2	00 00 EF 01 00 00 15 03	1018252
	220		220	0	8	2	00 00 EF 01 00 00 15 03	1018252
	220		220	0	8	2	00 00 EF 01 00 00 15 03	1018252
	220		220	0	8	2	00 00 EF 01 00 00 15 03	1018252
	220		220	0	8	2	00 00 EF 01 00 00 15 03	1018252
	220		220	0	8	2	00 00 EF 01 00 00 15 03	1018252
	220		220	0	8	2	00 00 EF 01 00 00 15 03	1018252
	220		220	0	8	2	00 00 EF 01 00 00 15 03	1018252
	220		220	0	8	2	00 00 EF 01 00 00 15 03	1018252
	220		220	0	8	2	00 00 EF 01 00 00 15 03	1018252
	220		220	0	8	2	00 00 EF 01 00 00 15 03	1018252
	220		220	0	8	2	00 00 EF 01 00 00 15 03	1018252
	220		220	0	8	2	00 00 EF 01 00 00 15 03	1018252
	220		220	0	8	2	00 00 EF 01 00 00 15 03	1018252
	220		220	0	8	2	00 00 EF 01 00 00 15 03	1018252
	220		220	0	8	2	00 00 EF 01 00 00 15 03	1018252
	220		220	0	8	2	00 00 EF 01 00 00 15 03	1018252
	220		220	0	8	2	00 00 EF 01 00 00 15 03	1018252
	220		220	0	8	2	00 00 EF 01 00 00 15 03	1018252
	220		220	0	8	2	00 00 EF 01 00 00 15 03	1018252
	220		220	0	8	2	00 00 EF 01 00 00 15 03	1018252
	220		220	0	8	2	00 00 EF 01 00 00 15 03	1018252
	220		220	0	8	2	00 00 EF 01 00 00 15 03	1018252
	220		220	0	8	2	00 00 EF 01 00 00 15 03	1018252
	220		220	0	8	2	00 00 EF 01 00 00 15 03	1018252
	220		220	0	8	2	00 00 EF 01 00 00 15 03	1018252
	220		220	0	8	2	00 00 EF 01 00 00 15 03	1018252
	220		220	0	8	2	00 00 EF 01 00 00 15 03	1018252
	220		220	0	8	2	00 00 EF 01 00 00 15 03	1018252
	220		220	0	8	2	00 00 EF 01 00 00 15 03	1018252
	220		220	0	8	2	00 00 EF 01 00 00 15 03	1018252
	220		220	0	8	2	00 00 EF 01 00 00 15 03	1018252
	220		220	0	8	2	00 00 EF 01 00 00 15 03	1018252
	220		220	0	8	2	00 00 EF 01 00 00 15 03	1018252
	220		220	0	8	2	00 00 EF 01 00 00 15 03	1018252
	220		220	0	8	2	00 00 EF 01 00 00 15 03	1018252
	220		220	0	8	2	00 00 EF 01 00 00 15 03	1018252
	220		220	0	8	2	00 00 EF 01 00 00 15 03	1018252
	220		220	0	8	2	00 00 EF 01 00 00 15 03	1018252
	220		220	0	8	2	00 00 EF 01 00 00 15 03	1018252
	220		220	0	8	2	00 00 EF 01 00 00 15 03	1018252
	220		220	0	8	2	00 00 EF 01 00 00 15 03	1018252
	220		220	0	8	2	00 00 EF 01 00 00 15 03	1018252
	220		220	0	8	2	00 00 EF 01 00 00 15 03	1018252
	220		220	0	8	2	00 00 EF 01 00 00 15 03	1018252
	220		220	0	8	2	00 00 EF 01 00 00 15 03	1018252
	220		220	0	8	2	00 00 EF 01 00 00 15 03	1018252
	220		220	0	8	2	00 00 EF 01 00 00 15 03	1018252
	220		220	0	8	2	00 00 EF 01 00 00 15 03	1018252
	220		220	0	8	2	00 00 EF 01 00 00 15 03	1018252
	220		220	0	8	2	00 00 EF 01 00 00 15 03	1018252
	220		220	0	8	2	00 00 EF 01 00 00 15 03	1018252
	220		220	0	8	2	00 00 EF 01 00 00 15 03	1018252
	220		220	0	8	2	00 00 EF 01 00 00 15 03	1018252
	220		220	0	8	2	00 00 EF 01 00 00 15 03	1018252
	220		220	0	8	2	00 00 EF 01 00 00 15 03	1018252
	220		220	0	8	2	00 00 EF 01 00 00 15 03	1018252
	220		220	0	8	2	00 00 EF 01 00 00 15 03	1018252
	220		220	0	8	2	00 00 EF 01 00 00 15 03	1018252
	220		220	0	8	2	00 00 EF 01 00 00 15 03	1018252
	220		220	0	8	2	00 00 EF 01 00 00 15 03	1018252
	220		220	0	8	2	00 00 EF 01 00 00 15 03	1018252
	220		220	0	8	2	00 00 EF 01 00 00 15 03	1018252
	220		220	0	8	2	00 00 EF 01 00 00 15 03	1018252
	220		220	0	8	2	00 00 EF 01 00 00 15 03	1018252
	220		220	0	8	2	00 00 EF 01 00 00 15 03	1018252
	220		220	0	8	2	00 00 EF 01 00 00 15 03	1018252
	220		220	0	8	2	00 00 EF 01 00 00 15 03	1018252
	220		220	0	8	2	00 00 EF 01 00 00 15 03	1018252
	220		220	0	8	2	00 00 EF 01 00 00 15 03	1018252
	220		220	0	8	2	00 00 EF 01 00 00 15 03	1018252
	220		220	0	8	2	00 00 EF 01 00 00 20 03	1029651
	220		220	0	8	2	00 00 EF 01 00 00 20 03	1029651
	220		220	0	8	2	00 00 EF 01 00 00 20 03	1029651
	220		220	0	8	2	00 00 EF 01 00 00 20 03	1029651
	220		220	0	8	2	00 00 EF 01 00 00 20 03	1029651
	220		220	0	8	2	00 00 EF 01 00 00 20 03	1029651
	220		220	0	8	2	00 00 EF 01 00 00 20 03	1029651
	220		220	0	8	2	00 00 EF 01 00 00 20 03	1029651
	220		220	0	8	2	00 00 EF 01 00 00 20 03	1029651
	220		220	0	8	2	00 00 EF 01 00 00 20 03	1029651
	220		220	0	8	2	00 00 EF 01 00 00 20 03	1029651
	220		220	0	8	2	00 00 EF 01 00 00 20 03	1029651
	220		220	0	8	2	00 00 EF 01 00 00 20 03	1029651
	220		220	0	8	2	00 00 EF 01 00 00 20 03	1029651
	220		220	0	8	2	00 00 EF 01 00 00 20 03	1029651
	220		220	0	8	2	00 00 EF 01 00 00 20 03	1029651
	220		220	0	8	2	00 00 EF 01 00 00 20 03	1029651
	220		220	0	8	2	00 00 EF 01 00 00 20 03	1029651
	220		220	0	8	2	00 00 EF 01 00 00 20 03	1029651
	220		220	0	8	2	00 00 EF 01 00 00 20 03	1029651
	220		220	0	8	2	00 00 EF 01 00 00 20 03	1029651
	220		220	0	8	2	00 00 EF 01 00 00 20 03	1029651
	220		220	0	8	2	00 00 EF 01 00 00 20 03	1029651
	220		220	0	8	2	00 00 EF 01 00 00 20 03	1029651
	220		220	0	8	2	00 00 EF 01 00 00 20 03	1029651
	220		220	0	8	2	00 00 EF 01 00 00 20 03	1029651
	220		220	0	8	2	00 00 EF 01 00 00 20 03	1029651
	220		220	0	8	2	00 00 EF 01 00 00 20 03	1029651
	220		220	0	8	2	00 00 EF 01 00 00 20 03	1029651
	220		220	0	8	2	00 00 EF 01 00 00 20 03	1029651
	220		220	0	8	2	00 00 EF 01 00 00 20 03	1029651
	220		220	0	8	2	00 00 EF 01 00 00 20 03	1029651
	220		220	0	8	2	00 00 EF 01 00 00 20 03	1029651
	220		220	0	8	2	00 00 EF 01 00 00 20 03	1029651
	220		220	0	8	2	00 00 EF 01 00 00 20 03	1029651
	220		220	0	8	2	00 00 EF 01 00 00 20 03	1029652
	220		220	0	8	2	00 00 EF 01 00 00 20 03	1029652
	220		220	0	8	2	00 00 EF 01 00 00 20 03	1029652
	220		220	0	8	2	00 00 EF 01 00 00 20 03	1029652
	220		220	0	8	2	00 00 EF 01 00 00 20 03	1029652
	220		220	0	8	2	00 00 EF 01 00 00 20 03	1029652
	220		220	0	8	2	00 00 EF 01 00 00 20 03	1029652
	220		220	0	8	2	00 00 EF 01 00 00 20 03	1029652
	220		220	0	8	2	00 00 EF 01 00 00 20 03	1029652
	220		220	0	8	2	00 00 EF 01 00 00 20 03	1029652
	220		220	0	8	2	00 00 EF 01 00 00 20 03	1029652
	220		220	0	8	2	00 00 EF 01 00 00 20 03	1029652
	220		220	0	8	2	00 00 EF 01 00 00 20 03	1029652
	220		220	0	8	2	00 00 EF 01 00 00 20 03	1029652
	220		220	0	8	2	00 00 EF 01 00 00 20 03	1029652
	220		220	0	8	2	00 00 EF 01 00 00 20 03	1029652
	220		220	0	8	2	00 00 EF 01 00 00 20 03	1029652
	220		220	0	8	2	00 00 EF 01 00 00 20 03	1029652
	220		220	0	8	2	00 00 EF 01 00 00 20 03	1029652
	220		220	0	8	2	00 00 EF 01 00 00 20 03	1029652
	220		220	0	8	2	00 00 EF 01 00 00 20 03	1029652
	220		220	0	8	2	00 00 EF 01 00 00 20 03	1029652
	220		220	0	8	2	00 00 EF 01 00 00 20 03	1029652
	220		220	0	8	2	00 00 EF 01 00 00 20 03	1029652
	220		220	0	8	2	00 00 EF 01 00 00 20 03	1029652
	220		220	0	8	2	00 00 EF 01 00 00 20 03	1029652
	220		220	0	8	2	00 00 EF 01 00 00 20 03	1029652
	220		220	0	8	2	00 00 EF 01 00 00 20 03	1029652
	220		220	0	8	2	00 00 EF 01 00 00 20 03	1029652
	220		220	0	8	2	00 00 EF 01 00 00 20 03	1029652
	220		220	0	8	2	00 00 EF 01 00 00 20 03	1029652
	220		220	0	8	2	00 00 EF 01 00 00 20 03	1029652
	220		220	0	8	2	00 00 EF 01 00 00 20 03	1029652
	220		220	0	8	2	00 00 EF 01 00 00 20 03	1029652
	220		220	0	8	2	00 00 EF 01 00 00 20 03	1029652
	220		220	0	8	2	00 00 EF 01 00 00 20 03	1029652
	220		220	0	8	2	00 00 EF 01 00 00 20 03	1029652
	220		220	0	8	2	00 00 EF 01 00 00 20 03	1029652
	220		220	0	8	2	00 00 EF 01 00 00 20 03	1029652
	220		220	0	8	2	00 00 EF 01 00 00 20 03	1029652
	220		220	0	8	2	00 00 EF 01 00 00 20 03	1029652
	220		220	0	8	2	00 00 EF 01 00 00 20 03	1029652
	220		220	0	8	2	00 00 EF 01 00 00 20 03	1029652
	220		220	0	8	2	00 00 EF 01 00 00 20 03	1029652
	220		220	0	8	2	00 00 EF 01 00 00 20 03	1029652
	220		220	0	8	2	00 00 EF 01 00 00 20 03	1029652
	220		220	0	8	2	00 00 EF 01 00 00 20 03	1029652
	220		220	0	8	2	00 00 EF 01 00 00 20 03	1029652
	220		220	0	8	2	00 00 EF 01 00 00 20 03	1029652
	220		220	0	8	2	00 00 EF 01 00 00 20 03	1029652
	220		220	0	8	2	00 00 EF 01 00 00 20 03	1029652
	220		220	0	8	2	00 00 EF 01 00 00 20 03	1029652
	220		220	0	8	2	00 00 EF 01 00 00 20 03	1029652
	220		220	0	8	2	00 00 EF 01 00 00 20 03	1029652
	220		220	0	8	2	00 00 EF 01 00 00 20 03	1029652
	220		220	0	8	2	00 00 EF 01 00 00 20 03	1029652
	220		220	0	8	2	00 00 EF 01 00 00 20 03	1029652
	220		220	0	8	2	00 00 EF 01 00 00 20 03	1029652
	220		220	0	8	2	00 00 EF 01 00 00 20 03	1029652
	220		220	0	8	2	00 00 EF 01 00 00 20 03	1029652
	220		220	0	8	2	00 00 EF 01 00 00 20 03	1029652
	220		220	0	8	2	00 00 EF 01 00 00 20 03	1029652
	220		220	0	8	2	00 00 EF 01 00 00 20 03	1029652
	220		220	0	8	2	00 00 EF 01 00 00 20 03	1029652
	220		220	0	8	2	00 00 EF 01 00 00 20 03	1029652
	220		220	0	8	2	00 AB 00 01 00 00 20 03	1048811
	220		220	0	8	2	00 AB 00 01 00 00 20 03	1048811
	220		220	0	8	2	00 AB 00 01 00 00 20 03	1048811
	220		220	0	8	2	00 AB 00 01 00 00 20 03	1048811
	220		220	0	8	2	00 AB 00 01 00 00 20 03	1048811
	220		220	0	8	2	00 AB 00 01 00 00 20 03	1048811
	220		220	0	8	2	00 AB 00 01 00 00 20 03	1048811
	220		220	0	8	2	00 AB 00 01 00 00 20 03	1048811
	220		220	0	8	2	00 AB 00 01 00 00 20 03	1048811
	220		220	0	8	2	00 AB 00 01 00 00 20 03	1048811
	220		220	0	8	2	00 AB 00 01 00 00 20 03	1048811
	220		220	0	8	2	00 AB 00 01 00 00 20 03	1048811
	220		220	0	8	2	00 AB 00 01 00 00 20 03	1048811
	220		220	0	8	2	00 AB 00 01 00 00 20 03	1048811
	220		220	0	8	2	00 AB 00 01 00 00 20 03	1048811
	220		220	0	8	2	00 AB 00 01 00 00 20 03	1048811
	220		220	0	8	2	00 AB 00 01 00 00 20 03	1048811
	220		220	0	8	2	00 AB 00 01 00 00 20 03	1048811
	220		220	0	8	2	00 AB 00 01 00 00 20 03	1048811
	220		220	0	8	2	00 AB 00 01 00 00 20 03	1048811
	220		220	0	8	2	00 AB 00 01 00 00 20 03	1048811
	220		220	0	8	2	00 AB 00 01 00 00 20 03	1048811
	220		220	0	8	2	00 AB 00 01 00 00 20 03	1048811
	220		220	0	8	2	00 AB 00 01 00 00 20 03	1048811
	220		220	0	8	2	00 AB 00 01 00 00 20 03	1048811
	220		220	0	8	2	00 AB 00 01 00 00 20 03	1048811
	220		220	0	8	2	00 AB 00 01 00 00 20 03	1048811
	220		220	0	8	2	00 AB 00 01 00 00 20 03	1048811
	220		220	0	8	2	00 AB 00 01 00 00 20 03	1048811
	220		220	0	8	2	00 AB 00 01 00 00 20 03	1048811
	220		220	0	8	2	00 AB 00 01 00 00 20 03	1048811
	220		220	0	8	2	00 AB 00 01 00 00 20 03	1048811
	220		220	0	8	2	00 AB 00 01 00 00 20 03	1048811
	220		220	0	8	2	00 AB 00 01 00 00 20 03	1048811
	220		220	0	8	2	00 AB 00 01 00 00 20 03	1048811
	220		220	0	8	2	00 AB 00 01 00 00 20 03	1048811
	220		220	0	8	2	00 AB 00 01 00 00 20 03	1048811
	220		220	0	8	2	00 AB 00 01 00 00 20 03	1048811
	220		220	0	8	2	00 AB 00 01 00 00 20 03	1048811
	220		220	0	8	2	00 AB 00 01 00 00 20 03	1048811
	220		220	0	8	2	00 AB 00 01 00 00 20 03	1048811
	220		220	0	8	2	00 AB 00 01 00 00 20 03	1048811
	220		220	0	8	2	00 AB 00 01 00 00 20 03	1048811
	220		220	0	8	2	00 AB 00 01 00 00 20 03	1048811
	220		220	0	8	2	00 AB 00 01 00 00 20 03	1048811
	220		220	0	8	2	00 AB 00 01 00 00 20 03	1048811
	220		220	0	8	2	00 AB 00 01 00 00 20 03	1048811
	220		220	0	8	2	00 AB 00 01 00 00 20 03	1048811
	220		220	0	8	2	00 AB 00 01 00 00 20 03	1048811
	220		220	0	8	2	00 AB 00 01 00 00 20 03	1048811
	220		220	0	8	2	00 AB 00 01 00 00 20 03	1048811
	220		220	0	8	2	00 AB 00 01 00 00 20 03	1048811
	220		220	0	8	2	00 AB 00 01 00 00 20 03	1048811
	220		220	0	8	2	00 AB 00 01 00 00 20 03	1048811
	220		220	0	8	2	00 AB 00 01 00 00 20 03	1048811
	220		220	0	8	2	00 AB 00 01 00 00 20 03	1048811
	220		220	0	8	2	00 AB 00 01 00 00 20 03	1048811
	220		220	0	8	2	00 AB 00 01 00 00 20 03	1048811
	220		220	0	8	2	00 AB 00 01 00 00 20 03	1048811
	220		220	0	8	2	00 AB 00 01 00 00 20 03	1048811
	220		220	0	8	2	00 AB 00 01 00 00 20 03	1048811
	220		220	0	8	2	00 AB 00 01 00 00 20 03	1048811
	220		220	0	8	2	00 AB 00 01 00 00 20 03	1048811
	220		220	0	8	2	00 AB 00 01 00 00 20 03	1048811
	220		220	0	8	2	00 AB 00 01 00 00 20 03	1048811
	220		220	0	8	2	00 AB 00 01 00 00 20 03	1048811
	220		220	0	8	2	00 AB 00 01 00 00 20 03	1048811
	220		220	0	8	2	00 AB 00 01 00 00 20 03	1048811
	220		220	0	8	2	00 AB 00 01 00 00 20 03	1048811
	220		220	0	8	2	00 AB 00 01 00 00 20 03	1048811
	220		220	0	8	2	00 AB 00 01 00 00 20 03	1048811
	220		220	0	8	2	00 AB 00 01 00 00 20 03	1048811
	220		220	0	8	2	00 AB 00 01 00 00 20 03	1048811
	220		220	0	8	2	00 AB 00 01 00 00 20 03	1048811
	220		220	0	8	2	00 AB 00 01 00 00 20 03	1048811
	220		220	0	8	2	00 AB 00 01 00 00 20 03	1048811
	220		220	0	8	2	00 AB 00 01 00 00 20 03	1048812
	220		220	0	8	2	00 AB 00 01 00 00 20 03	1048812
	220		220	0	8	2	00 AB 00 01 00 00 20 03	1048812
	220		220	0	8	2	00 AB 00 01 00 00 20 03	1048812
	220		220	0	8	2	00 AB 00 01 00 00 20 03	1048812
	220		220	0	8	2	00 AB 00 01 00 00 20 03	1048812
	220		220	0	8	2	00 AB 00 01 00 00 20 03	1048812
	220		220	0	8	2	00 AB 00 01 00 00 20 03	1048812
	220		220	0	8	2	00 AB 00 01 00 00 20 03	1048812
	220		220	0	8	2	00 AB 00 01 00 00 20 03	1048812
	220		220	0	8	2	00 AB 00 01 00 00 20 03	1048812
	220		220	0	8	2	00 AB 00 01 00 00 20 03	1048812
	220		220	0	8	2	00 AB 00 01 00 00 20 03	1048812
	220		220	0	8	2	00 AB 00 01 00 00 20 03	1048812
	220		220	0	8	2	00 AB 00 01 00 00 20 03	1048812
	220		220	0	8	2	00 AB 00 01 00 00 20 03	1048812
	220		220	0	8	2	00 AB 00 01 00 00 20 03	1048812
	220		220	0	8	2	00 AB 00 01 00 00 20 03	1048812
	220		220	0	8	2	00 AB 00 01 00 00 20 03	1048812
	220		220	0	8	2	00 AB 00 01 00 00 20 03	1048812
	220		220	0	8	2	00 AB 00 01 00 00 20 03	1048812
	220		220	0	8	2	00 AB 00 01 00 00 20 03	1048812
	220		220	0	8	2	00 AB 00 01 00 00 20 03	1048812
	220		220	0	8	2	00 AB 00 01 00 00 20 03	1048812
	220		220	0	8	2	00 00 EF 01 00 00 30 03	1079770
	220		220	0	8	2	00 00 EF 01 00 00 30 03	1079770
	220		220	0	8	2	00 00 EF 01 00 00 30 03	1079770
	220		220	0	8	2	00 00 EF 01 00 00 30 03	1079770
	220		220	0	8	2	00 00 EF 01 00 00 30 03	1079770
	220		220	0	8	2	00 00 EF 01 00 00 30 03	1079770
	220		220	0	8	2	00 00 EF 01 00 00 30 03	1079770
	220		220	0	8	2	00 00 EF 01 00 00 30 03	1079770
	220		220	0	8	2	00 00 EF 01 00 00 30 03	1079770
	220		220	0	8	2	00 00 EF 01 00 00 30 03	1079770
	220		220	0	8	2	00 00 EF 01 00 00 30 03	1079771
	220		220	0	8	2	00 00 EF 01 00 00 30 03	1079771
	220		220	0	8	2	00 00 EF 01 00 00 30 03	1079771
	220		220	0	8	2	00 00 EF 01 00 00 30 03	1079771
	220		220	0	8	2	00 00 EF 01 00 00 30 03	1079771
	220		220	0	8	2	00 00 EF 01 00 00 30 03	1079771
	220		220	0	8	2	00 00 EF 01 00 00 30 03	1079771
	220		220	0	8	2	00 00 EF 01 00 00 30 03	1079771
	220		220	0	8	2	00 00 EF 01 00 00 30 03	1079771
	220		220	0	8	2	00 00 EF 01 00 00 30 03	1079771
	220		220	0	8	2	00 00 EF 01 00 00 30 03	1079771
	220		220	0	8	2	00 00 EF 01 00 00 30 03	1079771
	220		220	0	8	2	00 00 EF 01 00 00 30 03	1079771
	220		220	0	8	2	00 00 EF 01 00 00 30 03	1079771
	220		220	0	8	2	00 00 EF 01 00 00 30 03	1079771
	220		220	0	8	2	00 00 EF 01 00 00 30 03	1079771
	220		220	0	8	2	00 00 EF 01 00 00 30 03	1079771
	220		220	0	8	2	00 00 EF 01 00 00 30 03	1079771
	220		220	0	8	2	00 00 EF 01 00 00 30 03	1079771
	220		220	0	8	2	00 00 EF 01 00 00 30 03	1079771
	220		220	0	8	2	00 00 EF 01 00 00 30 03	1079771
	220		220	0	8	2	00 00 EF 01 00 00 30 03	1079771
	220		220	0	8	2	00 00 EF 01 00 00 30 03	1079771
	220		220	0	8	2	00 00 EF 01 00 00 30 03	1079771
	220		220	0	8	2	00 00 EF 01 00 00 30 03	1079771
	220		220	0	8	2	00 00 EF 01 00 00 30 03	1079771
	220		220	0	8	2	00 00 EF 01 00 00 30 03	1079771
	220		220	0	8	2	00 00 EF 01 00 00 30 03	1079771
	220		220	0	8	2	00 00 EF 01 00 00 30 03	1079771
	220		220	0	8	2	00 00 EF 01 00 00 30 03	1079771
	220		220	0	8	2	00 00 EF 01 00 00 30 03	1079771
	220		220	0	8	2	00 00 EF 01 00 00 30 03	1079771
	220		220	0	8	2	00 00 EF 01 00 00 30 03	1079771
	220		220	0	8	2	00 00 EF 01 00 00 30 03	1079771
	220		220	0	8	2	00 00 EF 01 00 00 30 03	1079771
	220		220	0	8	2	00 00 EF 01 00 00 30 03	1079771
	220		220	0	8	2	00 00 EF 01 00 00 30 03	1079771
	220		220	0	8	2	00 00 EF 01 00 00 30 03	1079771
	220		220	0	8	2	00 00 EF 01 00 00 30 03	1079771
	220		220	0	8	2	00 00 EF 01 00 00 30 03	1079771
	220		220	0	8	2	00 00 EF 01 00 00 30 03	1079771
	220		220	0	8	2	00 00 EF 01 00 00 30 03	1079771
	220		220	0	8	2	00 00 EF 01 00 00 30 03	1079771
	220		220	0	8	2	00 00 EF 01 00 00 30 03	1079771
	220		220	0	8	2	00 00 EF 01 00 00 30 03	1079771
	220		220	0	8	2	00 00 EF 01 00 00 30 03	1079771
	220		220	0	8	2	00 00 EF 01 00 00 30 03	1079771
	220		220	0	8	2	00 00 EF 01 00 00 30 03	1079771
	220		220	0	8	2	00 00 EF 01 00 00 30 03	1079771
	220		220	0	8	2	00 00 EF 01 00 00 30 03	1079771
	220		220	0	8	2	00 00 EF 01 00 00 30 03	1079771
	220		220	0	8	2	00 00 EF 01 00 00 30 03	1079771
	220		220	0	8	2	00 00 EF 01 00 00 30 03	1079771
	220		220	0	8	2	00 00 EF 01 00 00 30 03	1079771
	220		220	0	8	2	00 00 EF 01 00 00 30 03	1079771
	220		220	0	8	2	00 00 EF 01 00 00 30 03	1079771
	220		220	0	8	2	00 00 EF 01 00 00 30 03	1079771
	220		220	0	8	2	00 00 EF 01 00 00 30 03	1079771
	220		220	0	8	2	00 00 EF 01 00 00 30 03	1079771
	220		220	0	8	2	00 00 EF 01 00 00 30 03	1079771
	220		220	0	8	2	00 00 EF 01 00 00 30 03	1079771
	220		220	0	8	2	00 00 EF 01 00 00 30 03	1079771
	220		220	0	8	2	00 00 EF 01 00 00 30 03	1079771
	220		220	0	8	2	00 00 EF 01 00 00 30 03	1079771
	220		220	0	8	2	00 00 EF 01 00 00 30 03	1079771
	220		220	0	8	2	00 00 EF 01 00 00 30 03	1079771
	220		220	0	8	2	00 00 EF 01 00 00 30 03	1079771
	220		220	0	8	2	00 00 EF 01 00 00 30 03	1079771
	220		220	0	8	2	00 00 EF 01 00 00 30 03	1079771
	220		220	0	8	2	00 00 EF 01 00 00 30 03	1079771
	220		220	0	8	2	00 00 EF 01 00 00 30 03	1079771
	220		220	0	8	2	00 00 EF 01 00 00 30 03	1079771
	220		220	0	8	2	00 00 EF 01 00 00 30 03	1079771
	220		220	0	8	2	00 00 EF 01 00 00 30 03	1079771
	220		220	0	8	2	00 00 EF 01 00 00 30 03	1079771
	220		220	0	8	2	00 00 EF 01 00 00 30 03	1079771
	220		220	0	8	2	00 00 EF 01 00 00 30 03	1079771
	220		220	0	8	2	00 00 EF 01 00 00 30 03	1079771
	220		220	0	8	2	00 00 EF 01 00 00 30 03	1079771
	220		220	0	8	2	00 00 EF 01 00 00 30 03	1079771
	220		220	0	8	2	00 00 EF 01 00 00 30 03	1079771
	220		220	0	8	2	00 00 EF 01 00 00 30 03	1079771
	220		220	0	8	2	00 00 EF 01 00 00 30 03	1079771
	220		220	0	8	2	00 00 EF 01 00 00 30 03	1079771
	220		220	0	8	2	00 00 EF 01 00 00 30 03	1079771
	220		220	0	8	2	00 00 EF 01 00 00 30 03	1079771
	220		220	0	8	2	00 00 EF 01 00 00 30 03	1079771
	220		220	0	8	2	00 00 EF 01 00 00 30 03	1079771
	220		220	0	8	2	00 00 EF 01 00 00 30 03	1079771
	220		220	0	8	2	00 00 EF 01 00 00 30 03	1079771
	220		220	0	8	2	00 00 EF 01 00 00 40 03	1103699
	220		220	0	8	2	00 00 EF 01 00 00 40 03	1103699
	220		220	0	8	2	00 00 EF 01 00 00 40 03	1103699
	220		220	0	8	2	00 00 EF 01 00 00 40 03	1103699
	220		220	0	8	2	00 00 EF 01 00 00 40 03	1103699
	220		220	0	8	2	00 00 EF 01 00 00 40 03	1103699
	220		220	0	8	2	00 00 EF 01 00 00 40 03	1103699
	220		220	0	8	2	00 00 EF 01 00 00 40 03	1103699
	220		220	0	8	2	00 00 EF 01 00 00 40 03	1103699
	220		220	0	8	2	00 00 EF 01 00 00 40 03	1103699
	220		220	0	8	2	00 00 EF 01 00 00 40 03	1103699
	220		220	0	8	2	00 00 EF 01 00 00 40 03	1103699
	220		220	0	8	2	00 00 EF 01 00 00 40 03	1103699
	220		220	0	8	2	00 00 EF 01 00 00 40 03	1103699
	220		220	0	8	2	00 00 EF 01 00 00 40 03	1103699
	220		220	0	8	2	00 00 EF 01 00 00 40 03	1103699
	220		220	0	8	2	00 00 EF 01 00 00 40 03	1103699
	220		220	0	8	2	00 00 EF 01 00 00 40 03	1103699
	220		220	0	8	2	00 00 EF 01 00 00 40 03	1103699
	220		220	0	8	2	00 00 EF 01 00 00 40 03	1103699
	220		220	0	8	2	00 00 EF 01 00 00 40 03	1103699
	220		220	0	8	2	00 00 EF 01 00 00 40 03	1103699
	220		220	0	8	2	00 00 EF 01 00 00 40 03	1103699
	220		220	0	8	2	00 00 EF 01 00 00 40 03	1103699
	220		220	0	8	2	00 00 EF 01 00 00 40 03	1103699
	220		220	0	8	2	00 00 EF 01 00 00 40 03	1103699
	220		220	0	8	2	00 00 EF 01 00 00 40 03	1103699
	220		220	0	8	2	00 00 EF 01 00 00 40 03	1103699
	220		220	0	8	2	00 00 EF 01 00 00 40 03	1103699
	220		220	0	8	2	00 00 EF 01 00 00 40 03	1103699
	220		220	0	8	2	00 00 EF 01 00 00 40 03	1103699
	220		220	0	8	2	00 00 EF 01 00 00 40 03	1103699
	220		220	0	8	2	00 00 EF 01 00 00 40 03	1103699
	220		220	0	8	2	00 00 EF 01 00 00 40 03	1103699
	220		220	0	8	2	00 00 EF 01 00 00 40 03	1103699
	220		220	0	8	2	00 00 EF 01 00 00 40 03	1103699
	220		220	0	8	2	00 00 EF 01 00 00 40 03	1103699
	220		220	0	8	2	00 00 EF 01 00 00 40 03	1103699
	220		220	0	8	2	00 00 EF 01 00 00 40 03	1103699
	220		220	0	8	2	00 00 EF 01 00 00 40 03	1103699
	220		220	0	8	2	00 00 EF 01 00 00 40 03	1103699
	220		220	0	8	2	00 00 EF 01 00 00 40 03	1103699
	220		220	0	8	2	00 00 EF 01 00 00 40 03	1103699
	220		220	0	8	2	00 00 EF 01 00 00 40 03	1103699
	220		220	0	8	2	00 00 EF 01 00 00 40 03	1103699
	220		220	0	8	2	00 00 EF 01 00 00 40 03	1103699
	220		220	0	8	2	00 00 EF 01 00 00 40 03	1103699
	220		220	0	8	2	00 00 EF 01 00 00 40 03	1103699
	220		220	0	8	2	00 00 EF 01 00 00 40 03	1103699
	220		220	0	8	2	00 00 EF 01 00 00 40 03	1103699
	220		220	0	8	2	00 00 EF 01 00 00 40 03	1103699
	220		220	0	8	2	00 00 EF 01 00 00 40 03	1103699
	220		220	0	8	2	00 00 EF 01 00 00 40 03	1103699
	220		220	0	8	2	00 00 EF 01 00 00 40 03	1103699
	220		220	0	8	2	00 00 EF 01 00 00 40 03	1103699
	220		220	0	8	2	00 00 EF 01 00 00 40 03	1103699
	220		220	0	8	2	00 00 EF 01 00 00 40 03	1103699
	220		220	0	8	2	00 00 EF 01 00 00 40 03	1103699
	220		220	0	8	2	00 00 EF 01 00 00 40 03	1103699
	220		220	0	8	2	00 00 EF 01 00 00 40 03	1103699
	220		220	0	8	2	00 00 EF 01 00 00 40 03	1103699
	220		220	0	8	2	00 00 EF 01 00 00 40 03	1103699
	220		220	0	8	2	00 00 EF 01 00 00 40 03	1103699
	220		220	0	8	2	00 00 EF 01 00 00 40 03	1103699
	220		220	0	8	2	00 00 EF 01 00 00 40 03	1103699
	220		220	0	8	2	00 00 EF 01 00 00 40 03	1103699
	220		220	0	8	2	00 00 EF 01 00 00 40 03	1103699
	220		220	0	8	2	00 00 EF 01 00 00 40 03	1103699
	220		220	0	8	2	00 00 EF 01 00 00 40 03	1103699
	220		220	0	8	2	00 00 EF 01 00 00 40 03	1103699
	220		220	0	8	2	00 00 EF 01 00 00 40 03	1103699
	220		220	0	8	2	00 00 EF 01 00 00 40 03	1103699
	220		220	0	8	2	00 00 EF 01 00 00 40 03	1103699
	220		220	0	8	2	00 00 EF 01 00 00 40 03	1103699
	220		220	0	8	2	00 00 EF 01 00 00 40 03	1103699
	220		220	0	8	2	00 00 EF 01 00 00 40 03	1103699
	220		220	0	8	2	00 00 EF 01 00 00 40 03	1103699
	220		220	0	8	2	00 00 EF 01 00 00 40 03	1103699
	220		220	0	8	2	00 00 EF 01 00 00 40 03	1103699
	220		220	0	8	2	00 00 EF 01 00 00 40 03	1103699
	220		220	0	8	2	00 00 EF 01 00 00 40 03	1103699
	220		220	0	8	2	00 00 EF 01 00 00 40 03	1103699
	220		220	0	8	2	00 00 EF 01 00 00 40 03	1103699
	220		220	0	8	2	00 00 EF 01 00 00 40 03	1103699
	220		220	0	8	2	00 00 EF 01 00 00 40 03	1103699
	220		220	0	8	2	00 00 EF 01 00 00 40 03	1103699
	220		220	0	8	2	00 00 EF 01 00 00 40 03	1103699
	220		220	0	8	2	00 00 EF 01 00 00 40 03	1103699
	220		220	0	8	2	00 00 EF 01 00 00 40 03	1103699
	220		220	0	8	2	00 00 EF 01 00 00 40 03	1103699
	220		220	0	8	2	00 00 EF 01 00 00 40 03	1103699
	220		220	0	8	2	00 00 EF 01 00 00 40 03	1103699
	220		220	0	8	2	00 00 EF 01 00 00 40 03	1103699
	220		220	0	8	2	00 00 EF 01 00 00 40 03	1103699
	220		220	0	8	2	00 00 EF 01 00 00 40 03	1103699
	220		220	0	8	2	00 00 EF 01 00 00 40 03	1103699
	220		220	0	8	2	00 00 EF 01 00 00 40 03	1103699
	220		220	0	8	2	00 00 EF 01 00 00 40 03	1103699
	220		220	0	8	2	00 00 EF 01 00 00 40 03	1103699
	220		220	0	8	2	00 00 EF 01 00 00 40 03	1103699
	220		220	0	8	2	00 AB 00 01 00 00 45 03	1130106
	220		220	0	8	2	00 AB 00 01 00 00 45 03	1130106
	220		220	0	8	2	00 AB 00 01 00 00 45 03	1130106
	220		220	0	8	2	00 AB 00 01 00 00 45 03	1130106
	220		220	0	8	2	00 AB 00 01 00 00 45 03	1130106
	220		220	0	8	2	00 AB 00 01 00 00 45 03	1130106
	220		220	0	8	2	00 AB 00 01 00 00 45 03	1130106
	220		220	0	8	2	00 AB 00 01 00 00 45 03	1130106
	220		220	0	8	2	00 AB 00 01 00 00 45 03	1130106
	220		220	0	8	2	00 AB 00 01 00 00 45 03	1130106
	220		220	0	8	2	00 AB 00 01 00 00 45 03	1130106
	220		220	0	8	2	00 AB 00 01 00 00 45 03	1130106
	220		220	0	8	2	00 AB 00 01 00 00 45 03	1130106
	220		220	0	8	2	00 AB 00 01 00 00 45 03	1130106
	220		220	0	8	2	00 AB 00 01 00 00 45 03	1130106
	220		220	0	8	2	00 AB 00 01 00 00 45 03	1130106
	220		220	0	8	2	00 AB 00 01 00 00 45 03	1130106
	220		220	0	8	2	00 AB 00 01 00 00 45 03	1130106
	220		220	0	8	2	00 AB 00 01 00 00 45 03	1130106
	220		220	0	8	2	00 AB 00 01 00 00 45 03	1130106
	220		220	0	8	2	00 AB 00 01 00 00 45 03	1130106
	220		220	0	8	2	00 AB 00 01 00 00 45 03	1130106
	220		220	0	8	2	00 AB 00 01 00 00 45 03	1130107
	220		220	0	8	2	00 AB 00 01 00 00 45 03	1130107
	220		220	0	8	2	00 AB 00 01 00 00 45 03	1130107
	220		220	0	8	2	00 AB 00 01 00 00 45 03	1130107
	220		220	0	8	2	00 AB 00 01 00 00 45 03	1130107
	220		220	0	8	2	00 AB 00 01 00 00 45 03	1130107
	220		220	0	8	2	00 AB 00 01 00 00 45 03	1130107
	220		220	0	8	2	00 AB 00 01 00 00 45 03	1130107
	220		220	0	8	2	00 AB 00 01 00 00 45 03	1130107
	220		220	0	8	2	00 AB 00 01 00 00 45 03	1130107
	220		220	0	8	2	00 AB 00 01 00 00 45 03	1130107
	220		220	0	8	2	00 AB 00 01 00 00 45 03	1130107
	220		220	0	8	2	00 AB 00 01 00 00 45 03	1130107
	220		220	0	8	2	00 AB 00 01 00 00 45 03	1130107
	220		220	0	8	2	00 AB 00 01 00 00 45 03	1130107
	220		220	0	8	2	00 AB 00 01 00 00 45 03	1130107
	220		220	0	8	2	00 AB 00 01 00 00 45 03	1130107
	220		220	0	8	2	00 AB 00 01 00 00 45 03	1130107
	220		220	0	8	2	00 AB 00 01 00 00 45 03	1130107
	220		220	0	8	2	00 AB 00 01 00 00 45 03	1130107
	220		220	0	8	2	00 AB 00 01 00 00 45 03	1130107
	220		220	0	8	2	00 AB 00 01 00 00 45 03	1130107
	220		220	0	8	2	00 AB 00 01 00 00 45 03	1130107
	220		220	0	8	2	00 AB 00 01 00 00 45 03	1130107
	220		220	0	8	2	00 AB 00 01 00 00 45 03	1130107
	220		220	0	8	2	00 AB 00 01 00 00 45 03	1130107
	220		220	0	8	2	00 AB 00 01 00 00 45 03	1130107
	220		220	0	8	2	00 AB 00 01 00 00 45 03	1130107
	220		220	0	8	2	00 AB 00 01 00 00 45 03	1130107
	220		220	0	8	2	00 AB 00 01 00 00 45 03	1130107
	220		220	0	8	2	00 AB 00 01 00 00 45 03	1130107
	220		220	0	8	2	00 AB 00 01 00 00 45 03	1130107
	220		220	0	8	2	00 AB 00 01 00 00 45 03	1130107
	220		220	0	8	2	00 AB 00 01 00 00 45 03	1130107
	220		220	0	8	2	00 AB 00 01 00 00 45 03	1130107
	220		220	0	8	2	00 AB 00 01 00 00 45 03	1130107
	220		220	0	8	2	00 AB 00 01 00 00 45 03	1130107
	220		220	0	8	2	00 AB 00 01 00 00 45 03	1130107
	220		220	0	8	2	00 AB 00 01 00 00 45 03	1130107
	220		220	0	8	2	00 AB 00 01 00 00 45 03	1130107
	220		220	0	8	2	00 AB 00 01 00 00 45 03	1130107
	220		220	0	8	2	00 AB 00 01 00 00 45 03	1130107
	220		220	0	8	2	00 AB 00 01 00 00 45 03	1130107
	220		220	0	8	2	00 AB 00 01 00 00 45 03	1130107
	220		220	0	8	2	00 AB 00 01 00 00 45 03	1130107
	220		220	0	8	2	00 AB 00 01 00 00 45 03	1130107
	220		220	0	8	2	00 AB 00 01 00 00 45 03	1130107
	220		220	0	8	2	00 AB 00 01 00 00 45 03	1130107
	220		220	0	8	2	00 AB 00 01 00 00 45 03	1130107
	220		220	0	8	2	00 AB 00 01 00 00 45 03	1130107
	220		220	0	8	2	00 AB 00 01 00 00 45 03	1130107
	220		220	0	8	2	00 AB 00 01 00 00 45 03	1130107
	220		220	0	8	2	00 AB 00 01 00 00 45 03	1130107
	220		220	0	8	2	00 AB 00 01 00 00 45 03	1130107
	220		220	0	8	2	00 AB 00 01 00 00 45 03	1130107
	220		220	0	8	2	00 AB 00 01 00 00 45 03	1130107
	220		220	0	8	2	00 AB 00 01 00 00 45 03	1130107
	220		220	0	8	2	00 AB 00 01 00 00 45 03	1130107
	220		220	0	8	2	00 AB 00 01 00 00 45 03	1130107
	220		220	0	8	2	00 AB 00 01 00 00 45 03	1130107
	220		220	0	8	2	00 AB 00 01 00 00 45 03	1130107
	220		220	0	8	2	00 AB 00 01 00 00 45 03	1130107
	220		220	0	8	2	00 AB 00 01 00 00 45 03	1130107
	220		220	0	8	2	00 AB 00 01 00 00 45 03	1130107
	220		220	0	8	2	00 AB 00 01 00 00 45 03	1130107
	220		220	0	8	2	00 AB 00 01 00 00 45 03	1130107
	220		220	0	8	2	00 AB 00 01 00 00 45 03	1130107
	220		220	0	8	2	00 AB 00 01 00 00 45 03	1130107
	220		220	0	8	2	00 AB 00 01 00 00 45 03	1130107
	220		220	0	8	2	00 AB 00 01 00 00 45 03	1130107
	220		220	0	8	2	00 AB 00 01 00 00 45 03	1130107
	220		220	0	8	2	00 AB 00 01 00 00 45 03	1130107
	220		220	0	8	2	00 AB 00 01 00 00 45 03	1130107
	220		220	0	8	2	00 AB 00 01 00 00 45 03	1130107
	220		220	0	8	2	00 AB 00 01 00 00 45 03	1130107
	220		220	0	8	2	00 AB 00 01 00 00 45 03	1130107
	220		220	0	8	2	00 AB 00 01 00 00 45 03	1130107
	220		220	0	8	2	00 AB 00 01 00 00 45 03	1130107
	220		220	0	8	2	00 00 EF 01 00 00 45 03	1150643
	220		220	0	8	2	00 00 EF 01 00 00 45 03	1150643
	220		220	0	8	2	00 00 EF 01 00 00 45 03	1150643
	220		220	0	8	2	00 00 EF 01 00 00 45 03	1150643
	220		220	0	8	2	00 00 EF 01 00 00 45 03	1150643
	220		220	0	8	2	00 00 EF 01 00 00 45 03	1150643
	220		220	0	8	2	00 00 EF 01 00 00 45 03	1150643
	220		220	0	8	2	00 00 EF 01 00 00 45 03	1150643
	220		220	0	8	2	00 00 EF 01 00 00 45 03	1150643
	220		220	0	8	2	00 00 EF 01 00 00 45 03	1150643
	220		220	0	8	2	00 00 EF 01 00 00 45 03	1150643
	220		220	0	8	2	00 00 EF 01 00 00 45 03	1150643
	220		220	0	8	2	00 00 EF 01 00 00 45 03	1150643
	220		220	0	8	2	00 00 EF 01 00 00 45 03	1150643
	220		220	0	8	2	00 00 EF 01 00 00 45 03	1150643
	220		220	0	8	2	00 00 EF 01 00 00 45 03	1150643
	220		220	0	8	2	00 00 EF 01 00 00 45 03	1150643
	220		220	0	8	2	00 00 EF 01 00 00 45 03	1150643
	220		220	0	8	2	00 00 EF 01 00 00 45 03	1150643
	220		220	0	8	2	00 00 EF 01 00 00 45 03	1150643
	220		220	0	8	2	00 00 EF 01 00 00 45 03	1150643
	220		220	0	8	2	00 00 EF 01 00 00 45 03	1150643
	220		220	0	8	2	00 00 EF 01 00 00 45 03	1150643
	220		220	0	8	2	00 00 EF 01 00 00 45 03	1150643
	220		220	0	8	2	00 00 EF 01 00 00 45 03	1150643
	220		220	0	8	2	00 00 EF 01 00 00 45 03	1150643
	220		220	0	8	2	00 00 EF 01 00 00 45 03	1150643
	220		220	0	8	2	00 00 EF 01 00 00 45 03	1150643
	220		220	0	8	2	00 00 EF 01 00 00 45 03	1150643
	220		220	0	8	2	00 00 EF 01 00 00 45 03	1150643
	220		220	0	8	2	00 00 EF 01 00 00 45 03	1150643
	220		220	0	8	2	00 00 EF 01 00 00 45 03	1150643
	220		220	0	8	2	00 00 EF 01 00 00 45 03	1150643
	220		220	0	8	2	00 00 EF 01 00 00 45 03	1150643
	220		220	0	8	2	00 00 EF 01 00 00 45 03	1150643
	220		220	0	8	2	00 00 EF 01 00 00 45 03	1150643
	220		220	0	8	2	00 00 EF 01 00 00 45 03	1150643
	220		220	0	8	2	00 00 EF 01 00 00 45 03	1150643
	220		220	0	8	2	00 00 EF 01 00 00 45 03	1150643
	220		220	0	8	2	00 00 EF 01 00 00 45 03	1150643
	220		220	0	8	2	00 00 EF 01 00 00 45 03	1150643
	220		220	0	8	2	00 00 EF 01 00 00 45 03	1150643
	220		220	0	8	2	00 00 EF 01 00 00 45 03	1150643
	220		220	0	8	2	00 00 EF 01 00 00 45 03	1150643
	220		220	0	8	2	00 00 EF 01 00 00 45 03	1150643
	220		220	0	8	2	00 00 EF 01 00 00 45 03	1150643
	220		220	0	8	2	00 00 EF 01 00 00 45 03	1150643
	220		220	0	8	2	00 00 EF 01 00 00 45 03	1150643
	220		220	0	8	2	00 00 EF 01 00 00 45 03	1150643
	220		220	0	8	2	00 00 EF 01 00 00 45 03	1150643
	220		220	0	8	2	00 00 EF 01 00 00 45 03	1150643
	220		220	0	8	2	00 00 EF 01 00 00 45 03	1150643
	220		220	0	8	2	00 00 EF 01 00 00 45 03	1150643
	220		220	0	8	2	00 00 EF 01 00 00 45 03	1150643
	220		220	0	8	2	00 00 EF 01 00 00 45 03	1150643
	220		220	0	8	2	00 00 EF 01 00 00 45 03	1150643
	220		220	0	8	2	00 00 EF 01 00 00 45 03	1150643
	220		220	0	8	2	00 00 EF 01 00 00 45 03	1150643
	220		220	0	8	2	00 00 EF 01 00 00 45 03	1150643
	220		220	0	8	2	00 00 EF 01 00 00 45 03	1150643
	220		220	0	8	2	00 00 EF 01 00 00 45 03	1150643
	220		220	0	8	2	00 00 EF 01 00 00 45 03	1150643
	220		220	0	8	2	00 00 EF 01 00 00 45 03	1150643
	220		220	0	8	2	00 00 EF 01 00 00 45 03	1150643
	220		220	0	8	2	00 00 EF 01 00 00 45 03	1150643
	220		220	0	8	2	00 00 EF 01 00 00 45 03	1150643
	220		220	0	8	2	00 00 EF 01 00 00 45 03	1150643
	220		220	0	8	2	00 00 EF 01 00 00 45 03	1150643
	220		220	0	8	2	00 00 EF 01 00 00 45 03	1150643
	220		220	0	8	2	00 00 EF 01 00 00 45 03	1150643
	220		220	0	8	2	00 00 EF 01 00 00 45 03	1150643
	220		220	0	8	2	00 00 EF 01 00 00 45 03	1150643
	220		220	0	8	2	00 00 EF 01 00 00 45 03	1150643
	220		220	0	8	2	00 00 EF 01 00 00 45 03	1150643
	220		220	0	8	2	00 00 EF 01 00 00 45 03	1150643
	220		220	0	8	2	00 00 EF 01 00 00 45 03	1150643
	220		220	0	8	2	00 00 EF 01 00 00 45 03	1150643
	220		220	0	8	2	00 00 EF 01 00 00 45 03	1150643
	220		220	0	8	2	00 00 EF 01 00 00 45 03	1150643
	220		220	0	8	2	00 00 EF 01 00 00 45 03	1150643
	220		220	0	8	2	00 00 EF 01 00 00 45 03	1150643
	220		220	0	8	2	00 00 EF 01 00 00 45 03	1150643
	220		220	0	8	2	00 00 EF 01 00 00 45 03	1150643
	220		220	0	8	2	00 00 EF 01 00 00 45 03	1150643
	220		220	0	8	2	00 00 EF 01 00 00 45 03	1150643
	220		220	0	8	2	00 00 EF 01 00 00 45 03	1150643
	220		220	0	8	2	00 00 EF 01 00 00 45 03	1150643
	220		220	0	8	2	00 00 EF 01 00 00 45 03	1150643
	220		220	0	8	2	00 00 EF 01 00 00 45 03	1150643
	220		220	0	8	2	00 00 EF 01 00 00 45 03	1150643
	220		220	0	8	2	00 00 EF 01 00 00 45 03	1150643
	220		220	0	8	2	00 00 EF 01 00 00 45 03	1150643
	220		220	0	8	2	00 00 EF 01 00 00 45 03	1150643
	220		220	0	8	2	00 00 EF 01 00 00 45 03	1150644
	220		220	0	8	2	00 00 EF 01 00 00 45 03	1150644
	220		220	0	8	2	00 00 EF 01 00 00 45 03	1150644
	220		220	0	8	2	00 00 EF 01 00 00 45 03	1150644
	220		220	0	8	2	00 00 EF 01 00 00 45 03	1150644
	220		220	0	8	2	00 00 EF 01 00 00 45 03	1150644
	220		220	0	8	2	00 00 EF 01 00 00 45 03	1150644
	220		220	0	8	2	00 00 EF 01 00 00 50 03	1162754
	220		220	0	8	2	00 00 EF 01 00 00 50 03	1162754
	220		220	0	8	2	00 00 EF 01 00 00 50 03	1162754
	220		220	0	8	2	00 00 EF 01 00 00 50 03	1162754
	220		220	0	8	2	00 00 EF 01 00 00 50 03	1162754
	220		220	0	8	2	00 00 EF 01 00 00 50 03	1162754
	220		220	0	8	2	00 00 EF 01 00 00 50 03	1162754
	220		220	0	8	2	00 00 EF 01 00 00 50 03	1162754
	220		220	0	8	2	00 00 EF 01 00 00 50 03	1162754
	220		220	0	8	2	00 00 EF 01 00 00 50 03	1162754
	220		220	0	8	2	00 00 EF 01 00 00 50 03	1162754
	220		220	0	8	2	00 00 EF 01 00 00 50 03	1162754
	220		220	0	8	2	00 00 EF 01 00 00 50 03	1162754
	220		220	0	8	2	00 00 EF 01 00 00 50 03	1162754
	220		220	0	8	2	00 00 EF 01 00 00 50 03	1162754
	220		220	0	8	2	00 00 EF 01 00 00 50 03	1162755
	220		220	0	8	2	00 00 EF 01 00 00 50 03	1162755
	220		220	0	8	2	00 00 EF 01 00 00 50 03	1162755
	220		220	0	8	2	00 00 EF 01 00 00 50 03	1162755
	220		220	0	8	2	00 00 EF 01 00 00 50 03	1162755
	220		220	0	8	2	00 00 EF 01 00 00 50 03	1162755
	220		220	0	8	2	00 00 EF 01 00 00 50 03	1162755
	220		220	0	8	2	00 00 EF 01 00 00 50 03	1162755
	220		220	0	8	2	00 00 EF 01 00 00 50 03	1162755
	220		220	0	8	2	00 00 EF 01 00 00 50 03	1162755
	220		220	0	8	2	00 00 EF 01 00 00 50 03	1162755
	220		220	0	8	2	00 00 EF 01 00 00 50 03	1162755
	220		220	0	8	2	00 00 EF 01 00 00 50 03	1162755
	220		220	0	8	2	00 00 EF 01 00 00 50 03	1162755
	220		220	0	8	2	00 00 EF 01 00 00 50 03	1162755
	220		220	0	8	2	00 00 EF 01 00 00 50 03	1162755
	220		220	0	8	2	00 00 EF 01 00 00 50 03	1162755
	220		220	0	8	2	00 00 EF 01 00 00 50 03	1162755
	220		220	0	8	2	00 00 EF 01 00 00 50 03	1162755
	220		220	0	8	2	00 00 EF 01 00 00 50 03	1162755
	220		220	0	8	2	00 00 EF 01 00 00 50 03	1162755
	220		220	0	8	2	00 00 EF 01 00 00 50 03	1162755
	220		220	0	8	2	00 00 EF 01 00 00 50 03	1162755
	220		220	0	8	2	00 00 EF 01 00 00 50 03	1162755
	220		220	0	8	2	00 00 EF 01 00 00 50 03	1162755
	220		220	0	8	2	00 00 EF 01 00 00 50 03	1162755
	220		220	0	8	2	00 00 EF 01 00 00 50 03	1162755
	220		220	0	8	2	00 00 EF 01 00 00 50 03	1162755
	220		220	0	8	2	00 00 EF 01 00 00 50 03	1162755
	220		220	0	8	2	00 00 EF 01 00 00 50 03	1162755
	220		220	0	8	2	00 00 EF 01 00 00 50 03	1162755
	220		220	0	8	2	00 00 EF 01 00 00 50 03	1162755
	220		220	0	8	2	00 00 EF 01 00 00 50 03	1162755
	220		220	0	8	2	00 00 EF 01 00 00 50 03	1162755
	220		220	0	8	2	00 00 EF 01 00 00 50 03	1162755
	220		220	0	8	2	00 00 EF 01 00 00 50 03	1162755
	220		220	0	8	2	00 00 EF 01 00 00 50 03	1162755
	220		220	0	8	2	00 00 EF 01 00 00 50 03	1162755
	220		220	0	8	2	00 00 EF 01 00 00 50 03	1162755
	220		220	0	8	2	00 00 EF 01 00 00 50 03	1162755
	220		220	0	8	2	00 00 EF 01 00 00 50 03	1162755
	220		220	0	8	2	00 00 EF 01 00 00 50 03	1162755
	220		220	0	8	2	00 00 EF 01 00 00 50 03	1162755
	220		220	0	8	2	00 00 EF 01 00 00 50 03	1162755
	220		220	0	8	2	00 00 EF 01 00 00 50 03	1162755
	220		220	0	8	2	00 00 EF 01 00 00 50 03	1162755
	220		220	0	8	2	00 00 EF 01 00 00 50 03	1162755
	220		220	0	8	2	00 00 EF 01 00 00 50 03	1162755
	220		220	0	8	2	00 00 EF 01 00 00 50 03	1162755
	220		220	0	8	2	00 00 EF 01 00 00 50 03	1162755
	220		220	0	8	2	00 00 EF 01 00 00 50 03	1162755
	220		220	0	8	2	00 00 EF 01 00 00 50 03	1162755
	220		220	0	8	2	00 00 EF 01 00 00 50 03	1162755
	220		220	0	8	2	00 00 EF 01 00 00 50 03	1162755
	220		220	0	8	2	00 00 EF 01 00 00 50 03	1162755
	220		220	0	8	2	00 00 EF 01 00 00 50 03	1162755
	220		220	0	8	2	00 00 EF 01 00 00 50 03	1162755
	220		220	0	8	2	00 00 EF 01 00 00 50 03	1162755
	220		220	0	8	2	00 00 EF 01 00 00 50 03	1162755
	220		220	0	8	2	00 00 EF 01 00 00 50 03	1162755
	220		220	0	8	2	00 00 EF 01 00 00 50 03	1162755
	220		220	0	8	2	00 00 EF 01 00 00 50 03	1162755
	220		220	0	8	2	00 00 EF 01 00 00 50 03	1162755
	220		220	0	8	2	00 00 EF 01 00 00 50 03	1162755
	220		220	0	8	2	00 00 EF 01 00 00 50 03	1162755
	220		220	0	8	2	00 00 EF 01 00 00 50 03	1162755
	220		220	0	8	2	00 00 EF 01 00 00 50 03	1162755
	220		220	0	8	2	00 00 EF 01 00 00 50 03	1162755
	220		220	0	8	2	00 00 EF 01 00 00 50 03	1162755
	220		220	0	8	2	00 00 EF 01 00 00 50 03	1162755
	220		220	0	8	2	00 00 EF 01 00 00 50 03	1162755
	220		220	0	8	2	00 00 EF 01 00 00 50 03	1162755
	220		220	0	8	2	00 00 EF 01 00 00 50 03	1162755
	220		220	0	8	2	00 00 EF 01 00 00 50 03	1162755
	220		220	0	8	2	00 00 EF 01 00 00 50 03	1162755
	220		220	0	8	2	00 00 EF 01 00 00 50 03	1162755
	220		220	0	8	2	00 00 EF 01 00 00 50 03	1162755
	220		220	0	8	2	00 00 EF 01 00 00 50 03	1162755
	220		220	0	8	2	00 00 EF 01 00 00 50 03	1162755
	220		220	0	8	2	00 00 EF 01 00 00 50 03	1162755
	220		220	0	8	2	00 00 EF 01 00 00 50 03	1162755
	220		220	0	8	2	00 00 EF 01 00 00 50 03	1162755
	220		220	0	8	2	00 00 EF 01 00 00 50 03	1162755
	220		220	0	8	2	00 00 EF 01 00 00 50 03	1162755
	220		220	0	8	2	00 00 EF 01 00 00 50 03	1162755
	220		220	0	8	2	00 00 EF 01 00 00 40 03	1181754
	220		220	0	8	2	00 00 EF 01 00 00 40 03	1181754
	220		220	0	8	2	00 00 EF 01 00 00 40 03	1181754
	220		220	0	8	2	00 00 EF 01 00 00 40 03	1181754
	220		220	0	8	2	00 00 EF 01 00 00 40 03	1181754
	220		220	0	8	2	00 00 EF 01 00 00 40 03	1181754
	220		220	0	8	2	00 00 EF 01 00 00 40 03	1181754
	220		220	0	8	2	00 00 EF 01 00 00 40 03	1181754
	220		220	0	8	2	00 00 EF 01 00 00 40 03	1181754
	220		220	0	8	2	00 00 EF 01 00 00 40 03	1181754
	220		220	0	8	2	00 00 EF 01 00 00 40 03	1181754
	220		220	0	8	2	00 00 EF 01 00 00 40 03	1181754
	220		220	0	8	2	00 00 EF 01 00 00 40 03	1181754
	220		220	0	8	2	00 00 EF 01 00 00 40 03	1181754
	220		220	0	8	2	00 00 EF 01 00 00 40 03	1181754
	220		220	0	8	2	00 00 EF 01 00 00 40 03	1181754
	220		220	0	8	2	00 00 EF 01 00 00 40 03	1181754
	220		220	0	8	2	00 00 EF 01 00 00 40 03	1181754
	220		220	0	8	2	00 00 EF 01 00 00 40 03	1181754
	220		220	0	8	2	00 00 EF 01 00 00 40 03	1181754
	220		220	0	8	2	00 00 EF 01 00 00 40 03	1181754
	220		220	0	8	2	00 00 EF 01 00 00 40 03	1181754
	220		220	0	8	2	00 00 EF 01 00 00 40 03	1181754
	220		220	0	8	2	00 00 EF 01 00 00 40 03	1181754
	220		220	0	8	2	00 00 EF 01 00 00 40 03	1181754
	220		220	0	8	2	00 00 EF 01 00 00 40 03	1181754
	220		220	0	8	2	00 00 EF 01 00 00 40 03	1181755
	220		220	0	8	2	00 00 EF 01 00 00 40 03	1181755
	220		220	0	8	2	00 00 EF 01 00 00 40 03	1181755
	220		220	0	8	2	00 00 EF 01 00 00 40 03	1181755
	220		220	0	8	2	00 00 EF 01 00 00 40 03	1181755
	220		220	0	8	2	00 00 EF 01 00 00 40 03	1181755
	220		220	0	8	2	00 00 EF 01 00 00 40 03	1181755
	220		220	0	8	2	00 00 EF 01 00 00 40 03	1181755
	220		220	0	8	2	00 00 EF 01 00 00 40 03	1181755
	220		220	0	8	2	00 00 EF 01 00 00 40 03	1181755
	220		220	0	8	2	00 00 EF 01 00 00 40 03	1181755
	220		220	0	8	2	00 00 EF 01 00 00 40 03	1181755
	220		220	0	8	2	00 00 EF 01 00 00 40 03	1181755
	220		220	0	8	2	00 00 EF 01 00 00 40 03	1181755
	220		220	0	8	2	00 00 EF 01 00 00 40 03	1181755
	220		220	0	8	2	00 00 EF 01 00 00 40 03	1181755
	220		220	0	8	2	00 00 EF 01 00 00 40 03	1181755
	220		220	0	8	2	00 00 EF 01 00 00 40 03	1181755
	220		220	0	8	2	00 00 EF 01 00 00 40 03	1181755
	220		220	0	8	2	00 00 EF 01 00 00 40 03	1181755
	220		220	0	8	2	00 00 EF 01 00 00 40 03	1181755
	220		220	0	8	2	00 00 EF 01 00 00 40 03	1181755
	220		220	0	8	2	00 00 EF 01 00 00 40 03	1181755
	220		220	0	8	2	00 00 EF 01 00 00 40 03	1181755
	220		220	0	8	2	00 00 EF 01 00 00 40 03	1181755
	220		220	0	8	2	00 00 EF 01 00 00 40 03	1181755
	220		220	0	8	2	00 00 EF 01 00 00 40 03	1181755
	220		220	0	8	2	00 00 EF 01 00 00 40 03	1181755
	220		220	0	8	2	00 00 EF 01 00 00 40 03	1181755
	220		220	0	8	2	00 00 EF 01 00 00 40 03	1181755
	220		220	0	8	2	00 00 EF 01 00 00 40 03	1181755
	220		220	0	8	2	00 00 EF 01 00 00 40 03	1181755
	220		220	0	8	2	00 00 EF 01 00 00 40 03	1181755
	220		220	0	8	2	00 00 EF 01 00 00 40 03	1181755
	220		220	0	8	2	00 00 EF 01 00 00 40 03	1181755
	220		220	0	8	2	00 00 EF 01 00 00 40 03	1181755
	220		220	0	8	2	00 00 EF 01 00 00 40 03	1181755
	220		220	0	8	2	00 00 EF 01 00 00 40 03	1181755
	220		220	0	8	2	00 00 EF 01 00 00 40 03	1181755
	220		220	0	8	2	00 00 EF 01 00 00 40 03	1181755
	220		220	0	8	2	00 00 EF 01 00 00 40 03	1181755
	220		220	0	8	2	00 00 EF 01 00 00 40 03	1181755
	220		220	0	8	2	00 00 EF 01 00 00 40 03	1181755
	220		220	0	8	2	00 00 EF 01 00 00 40 03	1181755
	220		220	0	8	2	00 00 EF 01 00 00 40 03	1181755
	220		220	0	8	2	00 00 EF 01 00 00 40 03	1181755
	220		220	0	8	2	00 00 EF 01 00 00 40 03	1181755
	220		220	0	8	2	00 00 EF 01 00 00 40 03	1181755
	220		220	0	8	2	00 00 EF 01 00 00 40 03	1181755
	220		220	0	8	2	00 00 EF 01 00 00 40 03	1181755
	220		220	0	8	2	00 00 EF 01 00 00 40 03	1181755
	220		220	0	8	2	00 00 EF 01 00 00 40 03	1181755
	220		220	0	8	2	00 00 EF 01 00 00 40 03	1181755
	220		220	0	8	2	00 00 EF 01 00 00 40 03	1181755
	220		220	0	8	2	00 00 EF 01 00 00 40 03	1181755
	220		220	0	8	2	00 00 EF 01 00 00 40 03	1181755
	220		220	0	8	2	00 00 EF 01 00 00 40 03	1181755
	220		220	0	8	2	00 00 EF 01 00 00 40 03	1181755
	220		220	0	8	2	00 00 EF 01 00 00 40 03	1181755
	220		220	0	8	2	00 00 EF 01 00 00 40 03	1181755
	220		220	0	8	2	00 00 EF 01 00 00 40 03	1181755
	220		220	0	8	2	00 00 EF 01 00 00 40 03	1181755
	220		220	0	8	2	00 00 EF 01 00 00 40 03	1181755
	220		220	0	8	2	00 00 EF 01 00 00 40 03	1181755
	220		220	0	8	2	00 00 EF 01 00 00 40 03	1181755
	220		220	0	8	2	00 00 EF 01 00 00 40 03	1181755
	220		220	0	8	2	00 00 EF 01 00 00 40 03	1181755
	220		220	0	8	2	00 00 EF 01 00 00 40 03	1181755
	220		220	0	8	2	00 00 EF 01 00 00 40 03	1181755
	220		220	0	8	2	00 00 EF 01 00 00 40 03	1181755
	220		220	0	8	2	00 00 EF 01 00 00 40 03	1181755
	220		220	0	8	2	00 00 EF 01 00 00 40 03	1181755
	220		220	0	8	2	00 00 EF 01 00 00 40 03	1181755
	220		220	0	8	2	00 00 EF 01 00 00 40 03	1181755
	220		220	0	8	2	00 00 EF 01 00 00 30 03	1197771
	220		220	0	8	2	00 00 EF 01 00 00 30 03	1197771
	220		220	0	8	2	00 00 EF 01 00 00 30 03	1197771
	220		220	0	8	2	00 00 EF 01 00 00 30 03	1197771
	220		220	0	8	2	00 00 EF 01 00 00 30 03	1197771
	220		220	0	8	2	00 00 EF 01 00 00 30 03	1197771
	220		220	0	8	2	00 00 EF 01 00 00 30 03	1197771
	220		220	0	8	2	00 00 EF 01 00 00 30 03	1197771
	220		220	0	8	2	00 00 EF 01 00 00 30 03	1197771
	220		220	0	8	2	00 00 EF 01 00 00 30 03	1197771
	220		220	0	8	2	00 00 EF 01 00 00 30 03	1197771
	220		220	0	8	2	00 00 EF 01 00 00 30 03	1197771
	220		220	0	8	2	00 00 EF 01 00 00 30 03	1197771
	220		220	0	8	2	00 00 EF 01 00 00 30 03	1197771
	220		220	0	8	2	00 00 EF 01 00 00 30 03	1197771
	220		220	0	8	2	00 00 EF 01 00 00 30 03	1197771
	220		220	0	8	2	00 00 EF 01 00 00 30 03	1197771
	220		220	0	8	2	00 00 EF 01 00 00 30 03	1197771
	220		220	0	8	2	00 00 EF 01 00 00 30 03	1197771
	220		220	0	8	2	00 00 EF 01 00 00 30 03	1197771
	220		220	0	8	2	00 00 EF 01 00 00 30 03	1197771
	220		220	0	8	2	00 00 EF 01 00 00 30 03	1197771
	220		220	0	8	2	00 00 EF 01 00 00 30 03	1197771
	220		220	0	8	2	00 00 EF 01 00 00 30 03	1197771
	220		220	0	8	2	00 00 EF 01 00 00 30 03	1197771
	220		220	0	8	2	00 00 EF 01 00 00 30 03	1197771
	220		220	0	8	2	00 00 EF 01 00 00 30 03	1197771
	220		220	0	8	2	00 00 EF 01 00 00 30 03	1197771
	220		220	0	8	2	00 00 EF 01 00 00 30 03	1197771
	220		220	0	8	2	00 00 EF 01 00 00 30 03	1197771
	220		220	0	8	2	00 00 EF 01 00 00 30 03	1197771
	220		220	0	8	2	00 00 EF 01 00 00 30 03	1197771
	220		220	0	8	2	00 00 EF 01 00 00 30 03	1197771
	220		220	0	8	2	00 00 EF 01 00 00 30 03	1197771
	220		220	0	8	2	00 00 EF 01 00 00 30 03	1197771
	220		220	0	8	2	00 00 EF 01 00 00 30 03	1197771
	220		220	0	8	2	00 00 EF 01 00 00 30 03	1197771
	220		220	0	8	2	00 00 EF 01 00 00 30 03	1197771
	220		220	0	8	2	00 00 EF 01 00 00 30 03	1197771
	220		220	0	8	2	00 00 EF 01 00 00 30 03	1197771
	220		220	0	8	2	00 00 EF 01 00 00 30 03	1197771
	220		220	0	8	2	00 00 EF 01 00 00 30 03	1197771
	220		220	0	8	2	00 00 EF 01 00 00 30 03	1197771
	220		220	0	8	2	00 00 EF 01 00 00 30 03	1197771
	220		220	0	8	2	00 00 EF 01 00 00 30 03	1197771
	220		220	0	8	2	00 00 EF 01 00 00 30 03	1197771
	220		220	0	8	2	00 00 EF 01 00 00 30 03	1197771
	220		220	0	8	2	00 00 EF 01 00 00 30 03	1197771
	220		220	0	8	2	00 00 EF 01 00 00 30 03	1197771
	220		220	0	8	2	00 00 EF 01 00 00 30 03	1197771
	220		220	0	8	2	00 00 EF 01 00 00 30 03	1197771
	220		220	0	8	2	00 00 EF 01 00 00 30 03	1197771
	220		220	0	8	2	00 00 EF 01 00 00 30 03	1197771
	220		220	0	8	2	00 00 EF 01 00 00 30 03	1197771
	220		220	0	8	2	00 00 EF 01 00 00 30 03	1197771
	220		220	0	8	2	00 00 EF 01 00 00 30 03	1197771
	220		220	0	8	2	00 00 EF 01 00 00 30 03	1197771
	220		220	0	8	2	00 00 EF 01 00 00 30 03	1197771
	220		220	0	8	2	00 00 EF 01 00 00 30 03	1197771
	220		220	0	8	2	00 00 EF 01 00 00 30 03	1197771
	220		220	0	8	2	00 00 EF 01 00 00 30 03	1197771
	220		220	0	8	2	00 00 EF 01 00 00 30 03	1197771
	220		220	0	8	2	00 00 EF 01 00 00 30 03	1197771
	220		220	0	8	2	00 00 EF 01 00 00 30 03	1197771
	220		220	0	8	2	00 00 EF 01 00 00 30 03	1197771
	220		220	0	8	2	00 00 EF 01 00 00 30 03	1197771
	220		220	0	8	2	00 00 EF 01 00 00 30 03	1197771
	220		220	0	8	2	00 00 EF 01 00 00 30 03	1197771
	220		220	0	8	2	00 00 EF 01 00 00 30 03	1197771
	220		220	0	8	2	00 00 EF 01 00 00 30 03	1197771
	220		220	0	8	2	00 00 EF 01 00 00 30 03	1197771
	220		220	0	8	2	00 00 EF 01 00 00 30 03	1197771
	220		220	0	8	2	00 00 EF 01 00 00 30 03	1197771
	220		220	0	8	2	00 00 EF 01 00 00 30 03	1197771
	220		220	0	8	2	00 00 EF 01 00 00 30 03	1197771
	220		220	0	8	2	00 00 EF 01 00 00 30 03	1197771
	220		220	0	8	2	00 00 EF 01 00 00 30 03	1197771
	220		220	0	8	2	00 00 EF 01 00 00 30 03	1197771
	220		220	0	8	2	00 00 EF 01 00 00 30 03	1197771
	220		220	0	8	2	00 00 EF 01 00 00 30 03	1197771
	220		220	0	8	2	00 00 EF 01 00 00 30 03	1197771
	220		220	0	8	2	00 00 EF 01 00 00 30 03	1197771
	220		220	0	8	2	00 00 EF 01 00 00 30 03	1197771
	220		220	0	8	2	00 00 EF 01 00 00 30 03	1197771
	220		220	0	8	2	00 00 EF 01 00 00 30 03	1197771
	220		220	0	8	2	00 00 EF 01 00 00 30 03	1197771
	220		220	0	8	2	00 00 EF 01 00 00 30 03	1197771
	220		220	0	8	2	00 00 EF 01 00 00 30 03	1197771
	220		220	0	8	2	00 00 EF 01 00 00 30 03	1197771
	220		220	0	8	2	00 00 EF 01 00 00 30 03	1197771
	220		220	0	8	2	00 00 EF 01 00 00 30 03	1197771
	220		220	0	8	2	00 00 EF 01 00 00 30 03	1197771
	220		220	0	8	2	00 00 EF 01 00 00 30 03	1197771
	220		220	0	8	2	00 00 EF 01 00 00 30 03	1197771
	220		220	0	8	2	00 00 EF 01 00 00 30 03	1197771
	220		220	0	8	2	00 00 EF 01 00 00 30 03	1197771
	220		220	0	8	2	00 00 EF 01 00 00 30 03	1197771
	220		220	0	8	2	00 00 EF 01 00 00 30 03	1197771
	220		220	0	8	2	00 00 EF 01 00 00 30 03	1197771
	220		220	0	8	2	00 00 EF 01 00 00 30 03	1197771
	220		220	0	8	2	00 AB 00 01 00 00 30 03	1218462
	220		220	0	8	2	00 AB 00 01 00 00 30 03	1218462
	220		220	0	8	2	00 AB 00 01 00 00 30 03	1218462
	220		220	0	8	2	00 AB 00 01 00 00 30 03	1218462
	220		220	0	8	2	00 AB 00 01 00 00 30 03	1218462
	220		220	0	8	2	00 AB 00 01 00 00 30 03	1218462
	220		220	0	8	2	00 AB 00 01 00 00 30 03	1218462
	220		220	0	8	2	00 AB 00 01 00 00 30 03	1218462
	220		220	0	8	2	00 AB 00 01 00 00 30 03	1218462
	220		220	0	8	2	00 AB 00 01 00 00 30 03	1218462
	220		220	0	8	2	00 AB 00 01 00 00 30 03	1218462
	220		220	0	8	2	00 AB 00 01 00 00 30 03	1218462
	220		220	0	8	2	00 AB 00 01 00 00 30 03	1218462
	220		220	0	8	2	00 AB 00 01 00 00 30 03	1218462
	220		220	0	8	2	00 AB 00 01 00 00 30 03	1218462
	220		220	0	8	2	00 AB 00 01 00 00 30 03	1218462
	220		220	0	8	2	00 AB 00 01 00 00 30 03	1218462
	220		220	0	8	2	00 AB 00 01 00 00 30 03	1218462
	220		220	0	8	2	00 AB 00 01 00 00 30 03	1218462
	220		220	0	8	2	00 AB 00 01 00 00 30 03	1218462
	220		220	0	8	2	00 AB 00 01 00 00 30 03	1218462
	220		220	0	8	2	00 AB 00 01 00 00 30 03	1218462
	220		220	0	8	2	00 AB 00 01 00 00 30 03	1218462
	220		220	0	8	2	00 AB 00 01 00 00 30 03	1218462
	220		220	0	8	2	00 AB 00 01 00 00 30 03	1218462
	220		220	0	8	2	00 AB 00 01 00 00 30 03	1218462
	220		220	0	8	2	00 AB 00 01 00 00 30 03	1218462
	220		220	0	8	2	00 AB 00 01 00 00 30 03	1218462
	220		220	0	8	2	00 AB 00 01 00 00 30 03	1218462
	220		220	0	8	2	00 AB 00 01 00 00 30 03	1218462
	220		220	0	8	2	00 AB 00 01 00 00 30 03	1218462
	220		220	0	8	2	00 AB 00 01 00 00 30 03	1218462
	220		220	0	8	2	00 AB 00 01 00 00 30 03	1218462
	220		220	0	8	2	00 AB 00 01 00 00 30 03	1218462
	220		220	0	8	2	00 AB 00 01 00 00 30 03	1218463
	220		220	0	8	2	00 AB 00 01 00 00 30 03	1218463
	220		220	0	8	2	00 AB 00 01 00 00 30 03	1218463
	220		220	0	8	2	00 AB 00 01 00 00 30 03	1218463
	220		220	0	8	2	00 AB 00 01 00 00 30 03	1218463
	220		220	0	8	2	00 AB 00 01 00 00 30 03	1218463
	220		220	0	8	2	00 AB 00 01 00 00 30 03	1218463
	220		220	0	8	2	00 AB 00 01 00 00 30 03	1218463
	220		220	0	8	2	00 AB 00 01 00 00 30 03	1218463
	220		220	0	8	2	00 AB 00 01 00 00 30 03	1218463
	220		220	0	8	2	00 AB 00 01 00 00 30 03	1218463
	220		220	0	8	2	00 AB 00 01 00 00 30 03	1218463
	220		220	0	8	2	00 AB 00 01 00 00 30 03	1218463
	220		220	0	8	2	00 AB 00 01 00 00 30 03	1218463
	220		220	0	8	2	00 AB 00 01 00 00 30 03	1218463
	220		220	0	8	2	00 AB 00 01 00 00 30 03	1218463
	220		220	0	8	2	00 AB 00 01 00 00 30 03	1218463
	220		220	0	8	2	00 AB 00 01 00 00 30 03	1218463
	220		220	0	8	2	00 AB 00 01 00 00 30 03	1218463
	220		220	0	8	2	00 AB 00 01 00 00 30 03	1218463
	220		220	0	8	2	00 AB 00 01 00 00 30 03	1218463
	220		220	0	8	2	00 AB 00 01 00 00 30 03	1218463
	220		220	0	8	2	00 AB 00 01 00 00 30 03	1218463
	220		220	0	8	2	00 AB 00 01 00 00 30 03	1218463
	220		220	0	8	2	00 AB 00 01 00 00 30 03	1218463
	220		220	0	8	2	00 AB 00 01 00 00 30 03	1218463
	220		220	0	8	2	00 AB 00 01 00 00 30 03	1218463
	220		220	0	8	2	00 AB 00 01 00 00 30 03	1218463
	220		220	0	8	2	00 AB 00 01 00 00 30 03	1218463
	220		220	0	8	2	00 AB 00 01 00 00 30 03	1218463
	220		220	0	8	2	00 AB 00 01 00 00 30 03	1218463
	220		220	0	8	2	00 AB 00 01 00 00 30 03	1218463
	220		220	0	8	2	00 AB 00 01 00 00 30 03	1218463
	220		220	0	8	2	00 AB 00 01 00 00 30 03	1218463
	220		220	0	8	2	00 AB 00 01 00 00 30 03	1218463
	220		220	0	8	2	00 AB 00 01 00 00 30 03	1218463
	220		220	0	8	2	00 AB 00 01 00 00 30 03	1218463
	220		220	0	8	2	00 AB 00 01 00 00 30 03	1218463
	220		220	0	8	2	00 AB 00 01 00 00 30 03	1218463
	220		220	0	8	2	00 AB 00 01 00 00 30 03	1218463
	220		220	0	8	2	00 AB 00 01 00 00 30 03	1218463
	220		220	0	8	2	00 AB 00 01 00 00 30 03	1218463
	220		220	0	8	2	00 AB 00 01 00 00 30 03	1218463
	220		220	0	8	2	00 AB 00 01 00 00 30 03	1218463
	220		220	0	8	2	00 AB 00 01 00 00 30 03	1218463
	220		220	0	8	2	00 AB 00 01 00 00 30 03	1218463
	220		220	0	8	2	00 AB 00 01 00 00 30 03	1218463
	220		220	0	8	2	00 AB 00 01 00 00 30 03	1218463
	220		220	0	8	2	00 AB 00 01 00 00 30 03	1218463
	220		220	0	8	2	00 AB 00 01 00 00 30 03	1218463
	220		220	0	8	2	00 AB 00 01 00 00 30 03	1218463
	220		220	0	8	2	00 AB 00 01 00 00 30 03	1218463
	220		220	0	8	2	00 AB 00 01 00 00 30 03	1218463
	220		220	0	8	2	00 AB 00 01 00 00 30 03	1218463
	220		220	0	8	2	00 AB 00 01 00 00 30 03	1218463
	220		220	0	8	2	00 AB 00 01 00 00 30 03	1218463
	220		220	0	8	2	00 AB 00 01 00 00 30 03	1218463
	220		220	0	8	2	00 AB 00 01 00 00 30 03	1218463
	220		220	0	8	2	00 AB 00 01 00 00 30 03	1218463
	220		220	0	8	2	00 AB 00 01 00 00 30 03	1218463
	220		220	0	8	2	00 AB 00 01 00 00 30 03	1218463
	220		220	0	8	2	00 AB 00 01 00 00 30 03	1218463
	220		220	0	8	2	00 AB 00 01 00 00 30 03	1218463
	220		220	0	8	2	00 AB 00 01 00 00 30 03	1218463
	220		220	0	8	2	00 AB 00 01 00 00 30 03	1218463
	220		220	0	8	2	00 AB 00 01 00 00 30 03	1218463
	220		220	0	8	2	00 00 EF 01 00 00 20 03	1242330
	220		220	0	8	2	00 00 EF 01 00 00 20 03	1242330
	220		220	0	8	2	00 00 EF 01 00 00 20 03	1242330
	220		220	0	8	2	00 00 EF 01 00 00 20 03	1242330
	220		220	0	8	2	00 00 EF 01 00 00 20 03	1242330
	220		220	0	8	2	00 00 EF 01 00 00 20 03	1242330
	220		220	0	8	2	00 00 EF 01 00 00 20 03	1242330
	220		220	0	8	2	00 00 EF 01 00 00 20 03	1242330
	220		220	0	8	2	00 00 EF 01 00 00 20 03	1242330
	220		220	0	8	2	00 00 EF 01 00 00 20 03	1242330
	220		220	0	8	2	00 00 EF 01 00 00 20 03	1242330
	220		220	0	8	2	00 00 EF 01 00 00 20 03	1242330
	220		220	0	8	2	00 00 EF 01 00 00 20 03	1242330
	220		220	0	8	2	00 00 EF 01 00 00 20 03	1242330
	220		220	0	8	2	00 00 EF 01 00 00 20 03	1242330
	220		220	0	8	2	00 00 EF 01 00 00 20 03	1242330
	220		220	0	8	2	00 00 EF 01 00 00 20 03	1242330
	220		220	0	8	2	00 00 EF 01 00 00 20 03	1242330
	220		220	0	8	2	00 00 EF 01 00 00 20 03	1242330
	220		220	0	8	2	00 00 EF 01 00 00 20 03	1242330
	220		220	0	8	2	00 00 EF 01 00 00 20 03	1242330
	220		220	0	8	2	00 00 EF 01 00 00 20 03	1242330
	220		220	0	8	2	00 00 EF 01 00 00 20 03	1242330
	220		220	0	8	2	00 00 EF 01 00 00 20 03	1242330
	220		220	0	8	2	00 00 EF 01 00 00 20 03	1242330
	220		220	0	8	2	00 00 EF 01 00 00 20 03	1242330
	220		220	0	8	2	00 00 EF 01 00 00 20 03	1242330
	220		220	0	8	2	00 00 EF 01 00 00 20 03	1242330
	220		220	0	8	2	00 00 EF 01 00 00 20 03	1242330
	220		220	0	8	2	00 00 EF 01 00 00 20 03	1242330
	220		220	0	8	2	00 00 EF 01 00 00 20 03	1242330
	220		220	0	8	2	00 00 EF 01 00 00 20 03	1242330
	220		220	0	8	2	00 00 EF 01 00 00 20 03	1242330
	220		220	0	8	2	00 00 EF 01 00 00 20 03	1242330
	220		220	0	8	2	00 00 EF 01 00 00 20 03	1242330
	220		220	0	8	2	00 00 EF 01 00 00 20 03	1242330
	220		220	0	8	2	00 00 EF 01 00 00 20 03	1242330
	220		220	0	8	2	00 00 EF 01 00 00 20 03	1242330
	220		220	0	8	2	00 00 EF 01 00 00 20 03	1242330
	220		220	0	8	2	00 00 EF 01 00 00 20 03	1242330
	220		220	0	8	2	00 00 EF 01 00 00 20 03	1242330
	220		220	0	8	2	00 00 EF 01 00 00 20 03	1242330
	220		220	0	8	2	00 00 EF 01 00 00 20 03	1242330
	220		220	0	8	2	00 00 EF 01 00 00 20 03	1242330
	220		220	0	8	2	00 00 EF 01 00 00 20 03	1242330
	220		220	0	8	2	00 00 EF 01 00 00 20 03	1242331
	220		220	0	8	2	00 00 EF 01 00 00 20 03	1242331
	220		220	0	8	2	00 00 EF 01 00 00 20 03	1242331
	220		220	0	8	2	00 00 EF 01 00 00 20 03	1242331
	220		220	0	8	2	00 00 EF 01 00 00 20 03	1242331
	220		220	0	8	2	00 00 EF 01 00 00 20 03	1242331
	220		220	0	8	2	00 00 EF 01 00 00 20 03	1242331
	220		220	0	8	2	00 00 EF 01 00 00 20 03	1242331
	220		220	0	8	2	00 00 EF 01 00 00 20 03	1242331
	220		220	0	8	2	00 00 EF 01 00 00 20 03	1242331
	220		220	0	8	2	00 00 EF 01 00 00 20 03	1242331
	220		220	0	8	2	00 00 EF 01 00 00 20 03	1242331
	220		220	0	8	2	00 00 EF 01 00 00 20 03	1242331
	220		220	0	8	2	00 00 EF 01 00 00 20 03	1242331
	220		220	0	8	2	00 00 EF 01 00 00 20 03	1242331
	220		220	0	8	2	00 00 EF 01 00 00 20 03	1242331
	220		220	0	8	2	00 00 EF 01 00 00 20 03	1242331
	220		220	0	8	2	00 00 EF 01 00 00 20 03	1242331
	220		220	0	8	2	00 00 EF 01 00 00 20 03	1242331
	220		220	0	8	2	00 00 EF 01 00 00 20 03	1242331
	220		220	0	8	2	00 00 EF 01 00 00 20 03	1242331
	220		220	0	8	2	00 00 EF 01 00 00 20 03	1242331
	220		220	0	8	2	00 00 EF 01 00 00 20 03	1242331
	220		220	0	8	2	00 00 EF 01 00 00 20 03	1242331
	220		220	0	8	2	00 00 EF 01 00 00 20 03	1242331
	220		220	0	8	2	00 00 EF 01 00 00 20 03	1242331
	220		220	0	8	2	00 00 EF 01 00 00 20 03	1242331
	220		220	0	8	2	00 00 EF 01 00 00 20 03	1242331
	220		220	0	8	2	00 00 EF 01 00 00 20 03	1242331
	220		220	0	8	2	00 00 EF 01 00 00 20 03	1242331
	220		220	0	8	2	00 00 EF 01 00 00 20 03	1242331
	220		220	0	8	2	00 00 EF 01 00 00 20 03	1242331
	220		220	0	8	2	00 00 EF 01 00 00 20 03	1242331
	220		220	0	8	2	00 00 EF 01 00 00 20 03	1242331
	220		220	0	8	2	00 00 EF 01 00 00 20 03	1242331
	220		220	0	8	2	00 00 EF 01 00 00 20 03	1242331
	220		220	0	8	2	00 00 EF 01 00 00 20 03	1242331
	220		220	0	8	2	00 00 EF 01 00 00 20 03	1242331
	220		220	0	8	2	00 00 EF 01 00 00 20 03	1242331
	220		220	0	8	2	00 00 EF 01 00 00 20 03	1242331
	220		220	0	8	2	00 00 EF 01 00 00 20 03	1242331
	220		220	0	8	2	00 00 EF 01 00 00 20 03	1242331
	220		220	0	8	2	00 00 EF 01 00 00 20 03	1242331
	220		220	0	8	2	00 00 EF 01 00 00 20 03	1242331
	220		220	0	8	2	00 00 EF 01 00 00 20 03	1242331
	220		220	0	8	2	00 00 EF 01 00 00 20 03	1242331
	220		220	0	8	2	00 00 EF 01 00 00 20 03	1242331
	220		220	0	8	2	00 00 EF 01 00 00 20 03	1242331
	220		220	0	8	2	00 00 EF 01 00 00 20 03	1242331
	220		220	0	8	2	00 00 EF 01 00 00 20 03	1242331
	220		220	0	8	2	00 00 EF 01 00 00 20 03	1242331
	220		220	0	8	2	00 00 EF 01 00 00 20 03	1242331
	220		220	0	8	2	00 00 EF 01 00 00 20 03	1242331
	220		220	0	8	2	00 00 EF 01 00 00 20 03	1242331
	220		220	0	8	2	00 00 EF 01 00 00 20 03	1242331
	220		220	0	8	2	00 00 EF 01 00 00 10 03	1259410
	220		220	0	8	2	00 00 EF 01 00 00 10 03	1259410
	220		220	0	8	2	00 00 EF 01 00 00 10 03	1259410
	220		220	0	8	2	00 00 EF 01 00 00 10 03	1259410
	220		220	0	8	2	00 00 EF 01 00 00 10 03	1259410
	220		220	0	8	2	00 00 EF 01 00 00 10 03	1259410
	220		220	0	8	2	00 00 EF 01 00 00 10 03	1259410
	220		220	0	8	2	00 00 EF 01 00 00 10 03	1259410
	220		220	0	8	2	00 00 EF 01 00 00 10 03	1259410
	220		220	0	8	2	00 00 EF 01 00 00 10 03	1259410
	220		220	0	8	2	00 00 EF 01 00 00 10 03	1259410
	220		220	0	8	2	00 00 EF 01 00 00 10 03	1259410
	220		220	0	8	2	00 00 EF 01 00 00 10 03	1259410
	220		220	0	8	2	00 00 EF 01 00 00 10 03	1259410
	220		220	0	8	2	00 00 EF 01 00 00 10 03	1259410
	220		220	0	8	2	00 00 EF 01 00 00 10 03	1259410
	220		220	0	8	2	00 00 EF 01 00 00 10 03	1259410
	220		220	0	8	2	00 00 EF 01 00 00 10 03	1259410
	220		220	0	8	2	00 00 EF 01 00 00 10 03	1259410
	220		220	0	8	2	00 00 EF 01 00 00 10 03	1259410
	220		220	0	8	2	00 00 EF 01 00 00 10 03	1259410
	220		220	0	8	2	00 00 EF 01 00 00 10 03	1259410
	220		220	0	8	2	00 00 EF 01 00 00 10 03	1259410
	220		220	0	8	2	00 00 EF 01 00 00 10 03	1259410
	220		220	0	8	2	00 00 EF 01 00 00 10 03	1259410
	220		220	0	8	2	00 00 EF 01 00 00 10 03	1259410
	220		220	0	8	2	00 00 EF 01 00 00 10 03	1259410
	220		220	0	8	2	00 00 EF 01 00 00 10 03	1259410
	220		220	0	8	2	00 00 EF 01 00 00 10 03	1259410
	220		220	0	8	2	00 00 EF 01 00 00 10 03	1259410
	220		220	0	8	2	00 00 EF 01 00 00 10 03	1259410
	220		220	0	8	2	00 00 EF 01 00 00 10 03	1259410
	220		220	0	8	2	00 00 EF 01 00 00 10 03	1259410
	220		220	0	8	2	00 00 EF 01 00 00 10 03	1259410
	220		220	0	8	2	00 00 EF 01 00 00 10 03	1259410
	220		220	0	8	2	00 00 EF 01 00 00 10 03	1259410
	220		220	0	8	2	00 00 EF 01 00 00 10 03	1259410
	220		220	0	8	2	00 00 EF 01 00 00 10 03	1259410
	220		220	0	8	2	00 00 EF 01 00 00 10 03	1259410
	220		220	0	8	2	00 00 EF 01 00 00 10 03	1259410
	220		220	0	8	2	00 00 EF 01 00 00 10 03	1259410
	220		220	0	8	2	00 00 EF 01 00 00 10 03	1259410
	220		220	0	8	2	00 00 EF 01 00 00 10 03	1259410
	220		220	0	8	2	00 00 EF 01 00 00 10 03	1259410
	220		220	0	8	2	00 00 EF 01 00 00 10 03	1259410
	220		220	0	8	2	00 00 EF 01 00 00 10 03	1259410
	220		220	0	8	2	00 00 EF 01 00 00 10 03	1259410
	220		220	0	8	2	00 00 EF 01 00 00 10 03	1259410
	220		220	0	8	2	00 00 EF 01 00 00 10 03	1259410
	220		220	0	8	2	00 00 EF 01 00 00 10 03	1259410
	220		220	0	8	2	00 00 EF 01 00 00 10 03	1259410
	220		220	0	8	2	00 00 EF 01 00 00 10 03	1259410
	220		220	0	8	2	00 00 EF 01 00 00 10 03	1259410
	220		220	0	8	2	00 00 EF 01 00 00 10 03	1259410
	220		220	0	8	2	00 00 EF 01 00 00 10 03	1259410
	220		220	0	8	2	00 00 EF 01 00 00 10 03	1259410
	220		220	0	8	2	00 00 EF 01 00 00 10 03	1259410
	220		220	0	8	2	00 00 EF 01 00 00 10 03	1259410
	220		220	0	8	2	00 00 EF 01 00 00 10 03	1259410
	220		220	0	8	2	00 00 EF 01 00 00 10 03	1259411
	220		220	0	8	2	00 00 EF 01 00 00 10 03	1259411
	220		220	0	8	2	00 00 EF 01 00 00 10 03	1259411
	220		220	0	8	2	00 00 EF 01 00 00 10 03	1259411
	220		220	0	8	2	00 00 EF 01 00 00 10 03	1259411
	220		220	0	8	2	00 00 EF 01 00 00 10 03	1259411
	220		220	0	8	2	00 00 EF 01 00 00 10 03	1259411
	220		220	0	8	2	00 00 EF 01 00 00 10 03	1259411
	220		220	0	8	2	00 00 EF 01 00 00 10 03	1259411
	220		220	0	8	2	00 00 EF 01 00 00 10 03	1259411
	220		220	0	8	2	00 00 EF 01 00 00 10 03	1259411
	220		220	0	8	2	00 00 EF 01 00 00 10 03	1259411
	220		220	0	8	2	00 00 EF 01 00 00 10 03	1259411
	220		220	0	8	2	00 00 EF 01 00 00 10 03	1259411
	220		220	0	8	2	00 00 EF 01 00 00 10 03	1259411
	220		220	0	8	2	00 00 EF 01 00 00 10 03	1259411
	220		220	0	8	2	00 00 EF 01 00 00 10 03	1259411
	220		220	0	8	2	00 00 EF 01 00 00 10 03	1259411
	220		220	0	8	2	00 00 EF 01 00 00 10 03	1259411
	220		220	0	8	2	00 00 EF 01 00 00 10 03	1259411
	220		220	0	8	2	00 00 EF 01 00 00 10 03	1259411
	220		220	0	8	2	00 00 EF 01 00 00 10 03	1259411
	220		220	0	8	2	00 00 EF 01 00 00 10 03	1259411
	220		220	0	8	2	00 00 EF 01 00 00 10 03	1259411
	220		220	0	8	2	00 00 EF 01 00 00 10 03	1259411
	220		220	0	8	2	00 00 EF 01 00 00 10 03	1259411
	220		220	0	8	2	00 00 EF 01 00 00 10 03	1259411
	220		220	0	8	2	00 00 EF 01 00 00 10 03	1259411
	220		220	0	8	2	00 00 EF 01 00 00 10 03	1259411
	220		220	0	8	2	00 00 EF 01 00 00 10 03	1259411
	220		220	0	8	2	00 00 EF 01 00 00 10 03	1259411
	220		220	0	8	2	00 00 EF 01 00 00 10 03	1259411
	220		220	0	8	2	00 00 EF 01 00 00 10 03	1259411
	220		220	0	8	2	00 00 EF 01 00 00 10 03	1259411
	220		220	0	8	2	00 00 EF 01 00 00 10 03	1259411
	220		220	0	8	2	00 00 EF 01 00 00 10 03	1259411
	220		220	0	8	2	00 00 EF 01 00 00 10 03	1259411
	220		220	0	8	2	00 00 EF 01 00 00 10 03	1259411
	220		220	0	8	2	00 00 EF 01 00 00 10 03	1259411
	220		220	0	8	2	00 00 EF 01 00 00 10 03	1259411
	220		220	0	8	2	00 00 EF 01 00 00 10 03	1259411
	220		220	0	8	2	00 00 EF 01 00 00 00 03	1275994
	220		220	0	8	2	00 00 EF 01 00 00 00 03	1275994
	220		220	0	8	2	00 00 EF 01 00 00 00 03	1275994
	220		220	0	8	2	00 00 EF 01 00 00 00 03	1275994
	220		220	0	8	2	00 00 EF 01 00 00 00 03	1275994
	220		220	0	8	2	00 00 EF 01 00 00 00 03	1275994
	220		220	0	8	2	00 00 EF 01 00 00 00 03	1275994
	220		220	0	8	2	00 00 EF 01 00 00 00 03	1275994
	220		220	0	8	2	00 00 EF 01 00 00 00 03	1275994
	220		220	0	8	2	00 00 EF 01 00 00 00 03	1275994
	220		220	0	8	2	00 00 EF 01 00 00 00 03	1275994
	220		220	0	8	2	00 00 EF 01 00 00 00 03	1275994
	220		220	0	8	2	00 00 EF 01 00 00 00 03	1275994
	220		220	0	8	2	00 00 EF 01 00 00 00 03	1275994
	220		220	0	8	2	00 00 EF 01 00 00 00 03	1275994
	220		220	0	8	2	00 00 EF 01 00 00 00 03	1275994
	220		220	0	8	2	00 00 EF 01 00 00 00 03	1275994
	220		220	0	8	2	00 00 EF 01 00 00 00 03	1275994
	220		220	0	8	2	00 00 EF 01 00 00 00 03	1275994
	220		220	0	8	2	00 00 EF 01 00 00 00 03	1275994
	220		220	0	8	2	00 00 EF 01 00 00 00 03	1275994
	220		220	0	8	2	00 00 EF 01 00 00 00 03	1275994
	220		220	0	8	2	00 00 EF 01 00 00 00 03	1275994
	220		220	0	8	2	00 00 EF 01 00 00 00 03	1275994
	220		220	0	8	2	00 00 EF 01 00 00 00 03	1275994
	220		220	0	8	2	00 00 EF 01 00 00 00 03	1275994
	220		220	0	8	2	00 00 EF 01 00 00 00 03	1275994
	220		220	0	8	2	00 00 EF 01 00 00 00 03	1275994
	220		220	0	8	2	00 00 EF 01 00 00 00 03	1275994
	220		220	0	8	2	00 00 EF 01 00 00 00 03	1275994
	220		220	0	8	2	00 00 EF 01 00 00 00 03	1275994
	220		220	0	8	2	00 00 EF 01 00 00 00 03	1275994
	220		220	0	8	2	00 00 EF 01 00 00 00 03	1275994
	220		220	0	8	2	00 00 EF 01 00 00 00 03	1275994
	220		220	0	8	2	00 00 EF 01 00 00 00 03	1275995
	220		220	0	8	2	00 00 EF 01 00 00 00 03	1275995
	220		220	0	8	2	00 00 EF 01 00 00 00 03	1275995
	220		220	0	8	2	00 00 EF 01 00 00 00 03	1275995
	220		220	0	8	2	00 00 EF 01 00 00 00 03	1275995
	220		220	0	8	2	00 00 EF 01 00 00 00 03	1275995
	220		220	0	8	2	00 00 EF 01 00 00 00 03	1275995
	220		220	0	8	2	00 00 EF 01 00 00 00 03	1275995
	220		220	0	8	2	00 00 EF 01 00 00 00 03	1275995
	220		220	0	8	2	00 00 EF 01 00 00 00 03	1275995
	220		220	0	8	2	00 00 EF 01 00 00 00 03	1275995
	220		220	0	8	2	00 00 EF 01 00 00 00 03	1275995
	220		220	0	8	2	00 00 EF 01 00 00 00 03	1275995
	220		220	0	8	2	00 00 EF 01 00 00 00 03	1275995
	220		220	0	8	2	00 00 EF 01 00 00 00 03	1275995
	220		220	0	8	2	00 00 EF 01 00 00 00 03	1275995
	220		220	0	8	2	00 00 EF 01 00 00 00 03	1275995
	220		220	0	8	2	00 00 EF 01 00 00 00 03	1275995
	220		220	0	8	2	00 00 EF 01 00 00 00 03	1275995
	220		220	0	8	2	00 00 EF 01 00 00 00 03	1275995
	220		220	0	8	2	00 00 EF 01 00 00 00 03	1275995
	220		220	0	8	2	00 00 EF 01 00 00 00 03	1275995
	220		220	0	8	2	00 00 EF 01 00 00 00 03	1275995
	220		220	0	8	2	00 00 EF 01 00 00 00 03	1275995
	220		220	0	8	2	00 00 EF 01 00 00 00 03	1275995
	220		220	0	8	2	00 00 EF 01 00 00 00 03	1275995
	220		220	0	8	2	00 00 EF 01 00 00 00 03	1275995
	220		220	0	8	2	00 00 EF 01 00 00 00 03	1275995
	220		220	0	8	2	00 00 EF 01 00 00 00 03	1275995
	220		220	0	8	2	00 00 EF 01 00 00 00 03	1275995
	220		220	0	8	2	00 00 EF 01 00 00 00 03	1275995
	220		220	0	8	2	00 00 EF 01 00 00 00 03	1275995
	220		220	0	8	2	00 00 EF 01 00 00 00 03	1275995
	220		220	0	8	2	00 00 EF 01 00 00 00 03	1275995
	220		220	0	8	2	00 00 EF 01 00 00 00 03	1275995
	220		220	0	8	2	00 00 EF 01 00 00 00 03	1275995
	220		220	0	8	2	00 00 EF 01 00 00 00 03	1275995
	220		220	0	8	2	00 00 EF 01 00 00 00 03	1275995
	220		220	0	8	2	00 00 EF 01 00 00 00 03	1275995
	220		220	0	8	2	00 00 EF 01 00 00 00 03	1275995
	220		220	0	8	2	00 00 EF 01 00 00 00 03	1275995
	220		220	0	8	2	00 00 EF 01 00 00 00 03	1275995
	220		220	0	8	2	00 00 EF 01 00 00 00 03	1275995
	220		220	0	8	2	00 00 EF 01 00 00 00 03	1275995
	220		220	0	8	2	00 00 EF 01 00 00 00 03	1275995
	220		220	0	8	2	00 00 EF 01 00 00 00 03	1275995
	220		220	0	8	2	00 00 EF 01 00 00 00 03	1275995
	220		220	0	8	2	00 00 EF 01 00 00 00 03	1275995
	220		220	0	8	2	00 00 EF 01 00 00 00 03	1275995
	220		220	0	8	2	00 00 EF 01 00 00 00 03	1275995
	220		220	0	8	2	00 00 EF 01 00 00 00 03	1275995
	220		220	0	8	2	00 00 EF 01 00 00 00 03	1275995
	220		220	0	8	2	00 00 EF 01 00 00 00 03	1275995
	220		220	0	8	2	00 00 EF 01 00 00 00 03	1275995
	220		220	0	8	2	00 00 EF 01 00 00 00 03	1275995
	220		220	0	8	2	00 00 EF 01 00 00 00 03	1275995
	220		220	0	8	2	00 00 EF 01 00 00 00 03	1275995
	220		220	0	8	2	00 00 EF 01 00 00 00 03	1275995
	220		220	0	8	2	00 00 EF 01 00 00 00 03	1275995
	220		220	0	8	2	00 00 EF 01 00 00 00 03	1275995
	220		220	0	8	2	00 00 EF 01 00 00 00 03	1275995
	220		220	0	8	2	00 00 EF 01 00 00 00 03	1275995
	220		220	0	8	2	00 00 EF 01 00 00 00 03	1275995
	220		220	0	8	2	00 00 EF 01 00 00 00 03	1275995
	220		220	0	8	2	00 00 EF 01 00 00 00 03	1275995
	220		220	0	8	2	00 00 EF 01 00 00 00 03	1275995
